# Supplementary material for: Deciphering the Intercellular Communication Between Immune Cells and Altered Vascular Smooth Muscle Cell Phenotypes in Aortic Aneurysm From Single-Cell Transcriptome Data
Source: Front Cardiovasc Med. 2022 Jun 28;9:936287. doi: 10.3389/fcvm.2022.936287 (PMC9273830; doi:10.3389/fcvm.2022.936287)
Supplement: Supplementary file 7 [file Data_Sheet_1.XLSX]

## Sheet: Sheet1
Primers	Genes
GCCAGAGGGGTTTCTGTCG	MIF-F
GTTCGTGCCGCTAAAAGTCA	MIF-R
AGTGCGACGAGAACGGTAAC	CD74-F
CGTTGGGGAACACACACCA	CD74-R
GACTGGCATAGTCGGCAATG	CXCR4-F
AGAAGGGGAGTGTGATGACAAA	CXCR4-R
TCGATTTGAATGTAACCTGCCG	CD44-F
CAGTCCGGGAGATACTGTAGC	CD44-R
ATGCCCTTTGAGCTTTGCTTC	LGALS9-F
AACTGGACTGGCTGAGAGAAC	LGALS9-R
ATGGTCCTCTGAATAAAGCCCA	PTPRC-F
TCAGCACTATTGGTAGGCTCC	PTPRC-R
TGCATCAGTGACGGTAAACCA	CXCL12-F
TTCTTCAGCCGTGCAACAATC	CXCL12-R
GCCTGGCCTGCATTAAAATGG	RARRES2-F
CTTGCTTCAGAATTGGGCAGT	RARRES2-R
ATGGAGTACGACGCTTACAACG	CMKLR1-F
GGTGGCGATGACAATCACCA	CMKLR1-R
CCAGCTCCCCATTAGCTCTG	C3-F
GCACTTGCCTCTTTAGGAAGTC	C3-R
TCGATGCTGACACCAATTCAA	C3AR1-F
TCCCAATAGACAAGTGAGACCAA	C3AR1-R
