# Supplementary material for: Deciphering the Intercellular Communication Between Immune Cells and Altered Vascular Smooth Muscle Cell Phenotypes in Aortic Aneurysm From Single-Cell Transcriptome Data
Source: Front Cardiovasc Med. 2022 Jun 28;9:936287. doi: 10.3389/fcvm.2022.936287 (PMC9273830; doi:10.3389/fcvm.2022.936287)
Supplement: Supplementary file 8 [file Data_Sheet_2.XLSX]

## Sheet: Sheet1
1	TPSB2
2	TPSAB1
3	APOD
4	COMP
5	APOE
6	SPP1
7	CFD
8	CCL19
9	CXCL10
10	EREG
11	FABP4
12	STC1
13	GNLY
14	IGKC
15	PTGDS
16	SELE
17	CXCL1
18	CCL20
19	ACKR1
20	C7
21	MZB1
22	IL6
23	SERPINB2
24	IGHG1
25	PLA2G2A
26	CXCL5
27	CCL8
28	CYTL1
29	CXCL14
30	G0S2
31	XCL2
32	VWF
33	THBS1
34	TNFRSF11B
35	CPA3
36	DCN
37	JCHAIN
38	HMOX1
39	POSTN
40	LUM
41	DNAAF1
42	SFRP2
43	SERPINE2
44	HBA2
45	PI16
46	IL10
47	DERL3
48	HBA1
49	CSF2
50	HBB
51	ADCYAP1
52	CCR7
53	IL1A
54	MFAP5
55	MEG3
56	CLDN5
57	IL23A
58	TCHH
59	IGHA1
60	CYP1B1
61	FBLN1
62	S100A9
63	AQP9
64	AREG
65	CCDC80
66	CCL22
67	SLPI
68	XCL1
69	DNASE1L3
70	IFIT2
71	C2CD4B
72	RERGL
73	STEAP4
74	ACTC1
75	IFI27
76	TNF
77	CCL2
78	IGHM
79	COL3A1
80	CCL3L1
81	IL1B
82	MGP
83	SERPINE1
84	MT1A
85	PTX3
86	SDS
87	GDF15
88	SOX18
89	C15orf48
90	FCER1A
91	HSPA6
92	APOC1
93	MT1M
94	IGFBP3
95	AKAP12
96	DPT
97	CCL21
98	S100A8
99	EDN1
100	PTGS2
101	RASD1
102	TCIM
103	DES
104	CD79A
105	IL1RN
106	PLAT
107	CH25H
108	JSRP1
109	CCL17
110	FKBP11
111	MIR155HG
112	IFNG
113	ADAMTS9
114	CD1C
115	ADAMTS4
116	FABP5
117	MMP9
118	IL20
119	MS4A2
120	CCL4L2
121	CXCL9
122	FCN1
123	IFIT3
124	NDUFA4L2
125	GATA2
126	TNIP3
127	LYZ
128	MMP19
129	CXCL3
130	GZMB
131	CSF3
132	PCOLCE2
133	SFRP4
134	CXCL8
135	COL1A2
136	CFH
137	PLVAP
138	TNC
139	C3
140	TNFAIP6
141	MYOC
142	PPP1R2C
143	HTRA3
144	MMRN1
145	HAMP
146	CARTPT
147	ANGPTL7
148	FCGBP
149	ADAMTS1
150	IGFBP5
151	CCL14
152	TM4SF1
153	SLC7A11
154	RRAD
155	CRTAC1
156	MIR3945HG
157	HES1
158	GJB2
159	OLR1
160	CRLF1
161	CCL3
162	BASP1
163	AC245014.3
164	COL1A1
165	CD36
166	CTSG
167	CXCL11
168	VCAM1
169	FN1
170	IL1R2
171	TRH
172	KRT17
173	SFRP1
174	ADH1B
175	APOBEC3A
176	IGHG2
177	CRISPLD2
178	IGFBP6
179	MKI67
180	CXCL2
181	IGHG4
182	LGALS2
183	MT1E
184	KLRC1
185	EMP1
186	MMP10
187	RGS16
188	THBS4
189	SCARA5
190	OSM
191	MARCO
192	SPRY1
193	FLT1
194	SERPINF1
195	CRTAM
196	F3
197	LYVE1
198	TOP2A
199	WISP2
200	TAC1
201	TNFSF15
202	CLU
203	FAM30A
204	SOX17
205	FBN1
206	FCRL5
207	SOST
208	MYC
209	SCG2
210	CAVIN2
211	CTGF
212	GPHA2
213	THBD
214	AVPR1A
215	MT2A
216	ESM1
217	THAP2
218	ELN
219	FBLN2
220	IGHG3
221	HCAR3
222	KCNQ1OT1
223	RAMP2
224	IGLV3-1
225	NLRP3
226	IDO1
227	CENPF
228	RND3
229	ADGRL4
230	ABCA8
231	LPL
232	FGF7
233	PDK4
234	CCL4
235	HPGD
236	APOLD1
237	EIF4E
238	LTBP2
239	AGT
240	ID1
241	MT1G
242	EMCN
243	TIMP3
244	SOX4
245	TFRC
246	INHBA
247	PLAC9
248	CCL13
249	CYTOR
250	IGFBP4
251	IL1RL1
252	IER3
253	HDC
254	SLC16A10
255	CYR61
256	HAS1
257	LY6K
258	ASPM
259	C2orf40
260	IFNB1
261	CA4
262	ISG15
263	FAM107A
264	PCP4
265	CDH19
266	SLC9A3R2
267	VCAN
268	GADD45G
269	LIFR
270	PLAUR
271	ICAM1
272	PALMD
273	SOX7
274	BCL2A1
275	PLAU
276	IL6R-AS1
277	ABI3BP
278	RARRES1
279	S100A12
280	TNXB
281	RNASE1
282	C5orf46
283	UBE2C
284	PENK
285	CLEC10A
286	GPR183
287	SHISA3
288	ASPN
289	PCLAF
290	NOV
291	AC007952.4
292	MMP12
293	C2CD4A
294	IGLC2
295	EGR2
296	FGFBP2
297	SOD2
298	CALCRL
299	SEMA3C
300	ADAMTS5
301	COL6A3
302	PLEK
303	INSIG1
304	RHEX
305	S100B
306	THY1
307	GSN
308	TNFRSF17
309	RAMP3
310	VEGFA
311	CRYAB
312	C5AR2
313	PMAIP1
314	ADM
315	TSHZ2
316	TWISTNB
317	OGN
318	CPVL
319	RSAD2
320	HCAR2
321	ACKR3
322	DEPP1
323	SDC1
324	OTUD1
325	F13A1
326	PLIN2
327	IGHA2
328	CLEC14A
329	ACTG2
330	TFPI2
331	OMD
332	PLTP
333	RASGRP3
334	SPAG4
335	PRSS23
336	HLA-DRB5
337	ANKRD28
338	CD300E
339	LY9
340	HAS2
341	RCAN1
342	PRDM8
343	ALKAL2
344	CD1E
345	IFIT1
346	C11orf96
347	KIT
348	SSR4
349	FMO2
350	CCL18
351	AEBP1
352	PPIF
353	EFEMP1
354	UBD
355	BTNL9
356	PTPRB
357	SELENOP
358	LTB
359	GPAT3
360	IGF1
361	AL136987.1
362	KLRD1
363	SELP
364	TNFSF9
365	RBP7
366	TRDC
367	NRXN1
368	HBEGF
369	SLAMF7
370	MXD1
371	SCN7A
372	SSTR2
373	LEPR
374	PHLDA2
375	LGMN
376	PODXL
377	LUCAT1
378	IFI30
379	AC103591.3
380	RND1
381	COL8A1
382	KRT81
383	CXCL12
384	MMP2
385	NFKBIA
386	PDGFB
387	TAGLN
388	CLDN1
389	PGAM2
390	CCK
391	GBP1
392	SNCG
393	NKG7
394	NR4A3
395	ZFAND2A
396	TFF3
397	IGFBP2
398	ARC
399	GK
400	PCOLCE
401	CD24
402	AC245128.3
403	PODN
404	RGS5
405	TNFAIP2
406	CCRL2
407	EGFL7
408	NRN1
409	MYH10
410	NR2F1
411	GPRC5A
412	TPM2
413	ECSCR
414	IL24
415	SGK1
416	SLC1A7
417	NFKB1
418	PKIB
419	HYAL2
420	SLC18A2
421	FCGR2B
422	CA2
423	CLEC3A
424	C1QB
425	HLA-DQA1
426	LIF
427	CHRDL1
428	PECAM1
429	ABL2
430	TACSTD2
431	CD27
432	EDNRB
433	PLA2G2D
434	TRAF1
435	C1QTNF3
436	IGKV1-39
437	MMRN2
438	NMB
439	TSC22D1
440	SULF1
441	PCAT19
442	SPIB
443	PHLDA1
444	PLP1
445	NEFM
446	COL15A1
447	MYH11
448	GPR85
449	KYNU
450	RAB30
451	SEC11C
452	C5AR1
453	SCGB3A2
454	IL7R
455	CD83
456	GAP43
457	PRDM1
458	CCL7
459	BIRC5
460	MT1X
461	SERPINB9
462	ANGPTL4
463	IGHV3-21
464	TNFAIP8
465	DAPL1
466	IL4I1
467	VMO1
468	TTN
469	ACTA2
470	COL10A1
471	DIO2
472	MRC1
473	IRF4
474	LINC00243
475	PTN
476	HSD11B1
477	IL2RA
478	SLC40A1
479	ZNF80
480	TNFRSF9
481	CLEC5A
482	TIMP1
483	B3GNT5
484	CLEC3B
485	MARCKSL1
486	CD248
487	IL2
488	PCK1
489	BMX
490	HLA-DRB1
491	MGST1
492	FMOD
493	MIA
494	SLCO2A1
495	CRABP1
496	CTHRC1
497	ITGBL1
498	CHMP1B
499	PCDH17
500	GPR84
501	ABCA10
502	C1QA
503	HLA-DRA
504	SSUH2
505	TNFRSF12A
506	HIST1H4C
507	C17orf58
508	GAS1
509	ITGA6
510	NTRK2
511	GCNA
512	TGM2
513	CP
514	MIR503HG
515	CTLA4
516	CD14
517	DUSP6
518	GCSAML
519	AC023157.3
520	AQP1
521	PTHLH
522	PROX1
523	CST6
524	HSPA1A
525	MDM2
526	LILRB5
527	MEDAG
528	AKR1C1
529	ADAMDEC1
530	CEBPB
531	TM4SF18
532	CPM
533	XBP1
534	HERPUD1
535	PAPPA2
536	HLA-DPB1
537	VWA1
538	MS4A4A
539	EGR4
540	PRELP
541	SAT1
542	LYPD3
543	MAFB
544	ABCA9
545	ANGPT2
546	BAMBI
547	KMO
548	STAB1
549	TRBV28
550	TK1
551	CILP
552	GAS6
553	SCX
554	LAMP5
555	SLIT2
556	COX4I2
557	PELI1
558	HES5
559	SPON2
560	RRM2
561	IRF8
562	AC016831.1
563	EHD1
564	TYMS
565	IGFBP7
566	P2RY13
567	ADGRF5
568	NTM
569	KRT16
570	SLC26A4
571	KLRB1
572	TREM2
573	ITGAX
574	FCGR3A
575	POU2AF1
576	TENM2
577	EGR3
578	CARMN
579	RASGRF1
580	PLPP3
581	KCNE4
582	PHACTR1
583	HLA-DPA1
584	CLEC9A
585	PRDX4
586	C1QC
587	LINC01436
588	TSPAN7
589	KRT86
590	SLC11A1
591	PCDH19
592	LILRA4
593	TYMP
594	ANPEP
595	CTSL
596	TNFAIP3
597	SAA1
598	CXorf21
599	HS3ST1
600	MYOZ2
601	ATP2B1-AS1
602	GEM
603	ATP1B3
604	TPX2
605	ATF5
606	TFPI
607	BCL11A
608	GNG11
609	SLC7A2
610	PCSK1N
611	LAMP3
612	DCSTAMP
613	CALB2
614	SVEP1
615	CNN1
616	GRASP
617	NOTCH3
618	GGT5
619	HPGDS
620	PI15
621	AKR1C2
622	APLNR
623	EGR1
624	SLC1A3
625	PRF1
626	INHBB
627	CD34
628	DLGAP5
629	MS4A1
630	CKS2
631	NRARP
632	ABCA6
633	RGS2
634	FAM110D
635	CSF1
636	DKK1
637	TCAP
638	HIST1H1C
639	ITM2C
640	NNMT
641	GJA1
642	KRT18
643	SMOC1
644	OTOA
645	SEMA6B
646	BMP2
647	MIR3142HG
648	S100A1
649	TAGAP
650	LINC02362
651	ACSL1
652	GPNMB
653	ACAN
654	FFAR3
655	RSPO3
656	ZNF141
657	ATF7IP2
658	CD163
659	ARRDC3
660	HSPA5
661	IGSF6
662	SOX9
663	CYB5D1
664	FOLR2
665	GJA4
666	INMT
667	CA3
668	HMGB3
669	IGLL5
670	TNFRSF18
671	CHL1
672	NUSAP1
673	MS4A7
674	BHLHE41
675	PGF
676	GPR42
677	C1R
678	FNIP2
679	TREM1
680	CD70
681	CYP4B1
682	ADAMTS8
683	TRIB1
684	ADRA2A
685	GPR34
686	HLA-DQA2
687	ALDH1A3
688	GADD45B
689	NOSTRIN
690	CYYR1
691	ABCA1
692	TRIM25
693	FSTL1
694	LAMA2
695	LRG1
696	RNF144B
697	FAM180B
698	SEMA3G
699	TPPP3
700	CEMIP2
701	IFI6
702	FST
703	CDH5
704	SPARC
705	IGLC3
706	PRPH
707	SNAPC1
708	UPP1
709	PLCXD3
710	STMN1
711	MYL9
712	DNAJA4
713	OASL
714	SERPINA1
715	ZCCHC12
716	DNAJB1
717	CITED2
718	NAMPT
719	F2RL3
720	CLEC4E
721	MXRA5
722	HES4
723	CHML
724	KLF6
725	KRT7
726	HLA-DQB1
727	TNFRSF4
728	CD40LG
729	FHL2
730	CLIC3
731	TNFSF14
732	CDC20
733	ICAM4
734	CD93
735	ENPEP
736	CDK1
737	ERRFI1
738	DSTN
739	GLA
740	RGS4
741	IL1R1
742	MBNL1-AS1
743	MMP23B
744	ADAD2
745	IL33
746	RSPO2
747	VEGFD
748	THBS2
749	GJA5
750	COL4A1
751	SPARCL1
752	SLCO2B1
753	FCGR1A
754	DUSP5
755	ETV3
756	ZBED2
757	MIR222HG
758	MCEMP1
759	LINC00309
760	KLRC2
761	SEMA6A
762	CD74
763	NINJ1
764	CTSD
765	VEGFC
766	ATF3
767	TNFRSF13B
768	CDH11
769	ERN1
770	SLC16A6
771	KLF2
772	NAF1
773	SORBS2
774	IFI44L
775	CD55
776	PLAC8
777	LDB2
778	AC083837.1
779	CHODL
780	CRISPLD1
781	WARS
782	MS4A6A
783	CTSW
784	GDF10
785	IL13RA2
786	LINC02195
787	IER5
788	RGS13
789	CTSK
790	CSF2RA
791	HIF1A-AS2
792	CALD1
793	TRIM63
794	CADM3
795	SNAI1
796	BAG3
797	EIF4A3
798	MPZL2
799	ZNF331
800	FNDC1
801	LDLR
802	CLDN14
803	CFP
804	KLRF1
805	ANKRD37
806	BDNF
807	PAPSS2
808	CCNB2
809	HHIP
810	HIST1H1B
811	AC104024.1
812	PNP
813	FCGR2A
814	DAB2
815	MSX1
816	MEG8
817	GABRB2
818	SCRG1
819	SOCS3
820	GALNT15
821	PPP1R14A
822	GPC3
823	MSR1
824	GPR132
825	LINC01133
826	NFKBIZ
827	HSPH1
828	CD8A
829	GZMH
830	CTSB
831	MYCT1
832	PAPPA
833	PDGFRL
834	HEY1
835	B3GNT7
836	MNDA
837	KDR
838	TCF21
839	TMEM107
840	LTBP4
841	CYBB
842	PGAP1
843	CEMIP
844	S100P
845	HSPG2
846	DHRS9
847	NRP2
848	SDF2L1
849	RBBP8
850	CXCR6
851	RANBP2
852	MCAM
853	ADIRF
854	CCDC168
855	KLF4
856	ANK2
857	ID2
858	FSCN1
859	PLPP1
860	MX1
861	LCN6
862	LIPA
863	TMEM233
864	LEFTY2
865	EFNB2
866	ITGB8
867	DDX3Y
868	FPR3
869	ESCO2
870	FMO3
871	CRABP2
872	C1S
873	CCDC71L
874	AL355596.1
875	ANGPTL5
876	VSIG4
877	CYGB
878	CD163L1
879	CENPE
880	CHRDL2
881	RDH10
882	OSR2
883	AC020656.1
884	GBP4
885	OLFM1
886	HIGD1B
887	BCAS2
888	MPEG1
889	HILPDA
890	ADRA2C
891	LINC01781
892	ALDH1A2
893	CXorf36
894	APLN
895	TMEM176B
896	RETN
897	FRZB
898	NR2F2
899	MFAP4
900	LRRC17
901	FHL1
902	PLA2G7
903	CLDN11
904	MYL2
905	XKR4
906	CKB
907	CYCS
908	PCDH9
909	ARHGAP29
910	CCL26
911	KDM6B
912	TNFSF10
913	TSPAN8
914	FTL
915	BGN
916	PEG10
917	AC092803.2
918	NFKBIE
919	CX3CR1
920	PTPN1
921	ERO1B
922	BCAM
923	ENTPD3
924	LINC01588
925	LINC01235
926	TYROBP
927	LOX
928	TRGC2
929	RBP4
930	WFDC1
931	ISLR
932	TMIGD3
933	SUCNR1
934	COL21A1
935	GUCY1A2
936	LINC00346
937	SERPINB1
938	HSPB8
939	SPOCK1
940	AC002456.1
941	ACP5
942	ELL2
943	PDGFD
944	BTBD7
945	ABHD5
946	NPY1R
947	AC019129.2
948	APCDD1
949	NRGN
950	CD38
951	ICOS
952	SERPINH1
953	CLSTN2
954	DSP
955	P2RY14
956	SLIT3
957	FCRLA
958	RAB7B
959	TLR2
960	AIF1
961	MYO5C
962	FPR1
963	SMPDL3B
964	VIT
965	FGD4
966	TMEM158
967	F2R
968	ETS2
969	FILIP1L
970	FIBIN
971	CREB5
972	PNOC
973	ID3
974	NES
975	IGF2
976	IGFL2
977	SLC14A1
978	ARL5B
979	SMOC2
980	PIM3
981	COLEC12
982	LSAMP
983	ATP13A3
984	F5
985	ADRA2B
986	SMIM25
987	ITGB4
988	MAP1B
989	TBX2
990	MACC1
991	CEBPD
992	TXN
993	HSPA1B
994	PAMR1
995	PLD4
996	NEUROG3
997	MALL
998	HSPB6
999	TPH1
1000	CEP55
1001	AC004817.3
1002	HIST1H2BG
1003	POU2F2
1004	FOXD3
1005	DSE
1006	CDH6
1007	CDKN1C
1008	CSRP2
1009	BEX1
1010	ENPP2
1011	C1orf162
1012	C2
1013	ADGRE2
1014	ZNF571
1015	HRK
1016	BOC
1017	COL12A1
1018	FHL5
1019	TMEM70
1020	NUF2
1021	PGM5-AS1
1022	AURKB
1023	MYOCD
1024	GUCY1A1
1025	ANLN
1026	ALDH1A1
1027	HOXA5
1028	ESAM
1029	TSPAN13
1030	TGFBI
1031	TUBB2B
1032	FCER1G
1033	RUNX1
1034	AL157895.1
1035	HTR2B
1036	IER5L
1037	C3AR1
1038	TIE1
1039	GPC6
1040	SYNPO2
1041	CCL23
1042	HAVCR2
1043	RIPK2
1044	PIK3R3
1045	CCR6
1046	HMMR
1047	CALHM6
1048	CHRNA7
1049	EBF2
1050	TNNT3
1051	SHOX2
1052	CD160
1053	EBI3
1054	KRT19
1055	ATP6V1B2
1056	LINC01857
1057	RBM47
1058	CCDC102B
1059	AL138899.1
1060	LAIR1
1061	HOPX
1062	MATN2
1063	AMPD3
1064	CBLN1
1065	BICC1
1066	SPTBN1
1067	VMP1
1068	CES1
1069	COL4A2
1070	TENT5A
1071	CSF1R
1072	SUGCT
1073	CD86
1074	PKHD1L1
1075	HOMER1
1076	SAP30
1077	UAP1
1078	CLEC7A
1079	GPM6A
1080	CSTA
1081	HEG1
1082	SEMA4A
1083	TNFSF13B
1084	F8
1085	2022-03-01
1086	GTSE1
1087	CCDC68
1088	LRRN4CL
1089	OGFRL1
1090	LGI4
1091	FGL2
1092	PRSS57
1093	CCR1
1094	MX2
1095	MERTK
1096	FAM180A
1097	PDGFRA
1098	HMGCS1
1099	LHFPL2
1100	AL139246.5
1101	C9
1102	USP53
1103	RHOU
1104	LAMB3
1105	FLNA
1106	LST1
1107	ABCC9
1108	NRIP3
1109	CLEC18A
1110	IL18
1111	THSD7A
1112	BCAT1
1113	F10
1114	TET2
1115	DRAM1
1116	CNGA1
1117	RAB20
1118	PIM2
1119	ACKR4
1120	ENPP1
1121	KCNN3
1122	MAP3K8
1123	KBTBD11
1124	ANKRD29
1125	MKL2
1126	NEURL1B
1127	RNASE6
1128	HIF1A
1129	CCND1
1130	COL5A2
1131	TMEM176A
1132	EGOT
1133	ITIH5
1134	SLC43A2
1135	PCDH10
1136	CD8B
1137	MAFA
1138	SLC25A19
1139	EFNA1
1140	MID1IP1
1141	PDLIM1
1142	CDC20B
1143	SHANK3
1144	TGFBR3
1145	EIF2AK3
1146	FOSB
1147	GAS2L3
1148	AC020916.1
1149	SLC26A7
1150	AL603756.1
1151	CDO1
1152	TM4SF19
1153	GPR157
1154	IRAK2
1155	NPDC1
1156	CHST2
1157	FAM49A
1158	CD209
1159	FAP
1160	TRGC1
1161	SRGAP1
1162	LILRB4
1163	FGF9
1164	SH3BGRL2
1165	COLEC11
1166	EPHA3
1167	ALDH1B1
1168	IL3RA
1169	RAB3C
1170	MARCKS
1171	DNAH17
1172	AC005224.3
1173	DCLK1
1174	ALPK3
1175	FOS
1176	ZNF117
1177	KCTD12
1178	MYRIP
1179	KLHL23
1180	COCH
1181	OLFML2A
1182	CTSH
1183	CXADR
1184	SIGLEC1
1185	LRRC10B
1186	NCAPG
1187	LILRB2
1188	LAMB1
1189	RNASE2
1190	NPR3
1191	MFSD2A
1192	ECM1
1193	MYBPH
1194	BID
1195	KBTBD8
1196	BX255923.2
1197	TUBA1A
1198	NEURL3
1199	GFRA1
1200	TNNT1
1201	OSR1
1202	NFIL3
1203	JAM2
1204	WTIP
1205	LAMA4
1206	VDR
1207	IL6R
1208	NCKAP5
1209	AC106028.4
1210	FOXD1
1211	LINC01537
1212	RHOB
1213	UCHL1
1214	CENPW
1215	FCGR1B
1216	FOXK2
1217	SPC25
1218	AC005261.1
1219	LHX6
1220	ANGPTL1
1221	FAM84A
1222	FXYD6
1223	CPXM2
1224	RNF19B
1225	PCLO
1226	HMCN1
1227	GBP5
1228	SGCG
1229	PPP1R3C
1230	HS3ST2
1231	HAPLN1
1232	SPHK1
1233	ACOT7
1234	FSTL3
1235	AC100849.1
1236	KCNK17
1237	DAPP1
1238	KCNJ2
1239	PROK2
1240	LINC00924
1241	MEOX1
1242	FAM111B
1243	CALCB
1244	HHEX
1245	MYBL2
1246	MDK
1247	LAIR2
1248	FAM210A
1249	PLK2
1250	NOTCH4
1251	SLC38A11
1252	E2F7
1253	LINC02544
1254	MIDN
1255	TEK
1256	ABLIM1
1257	SLC25A44
1258	IGSF21
1259	AP003354.2
1260	ANXA3
1261	ST6GAL2
1262	AVPI1
1263	SLCO4A1
1264	ENG
1265	VIM
1266	EDEM1
1267	BMP2K
1268	IFNGR2
1269	KANK3
1270	CR1
1271	MAPK6
1272	STAP1
1273	CCDC144NL-AS1
1274	CLEC12A
1275	DLC1
1276	STC2
1277	TACR1
1278	NLGN4X
1279	TXNRD1
1280	DSC3
1281	KLF10
1282	HIC1
1283	MTUS1
1284	DOC2B
1285	STX4
1286	VNN3
1287	ZDBF2
1288	AP003481.1
1289	ARL4D
1290	PPP1R15A
1291	FASLG
1292	SELL
1293	HIST1H3B
1294	RPRML
1295	SOSTDC1
1296	TMEM30B
1297	SPTSSB
1298	LDLRAD4
1299	CLSPN
1300	LSMEM1
1301	NRIP1
1302	NRP1
1303	CCL5
1304	GADD45A
1305	CD69
1306	BIRC3
1307	RGS1
1308	MTRNR2L8
1309	DUSP4
1310	MTRNR2L12
1311	GZMA
1312	IL32
1313	DNAJC27
1314	GZMK
1315	DUSP2
1316	CD52
1317	LINC01871
1318	LINC01480
1319	ITGA8
1320	RUNX3
1321	AZGP1
1322	LGALSL
1323	REL
1324	PLN
1325	RGCC
1326	PTP4A3
1327	SAMSN1
1328	TRBC1
1329	ADH1C
1330	ARL4C
1331	CXCR4
1332	HIST1H2BJ
1333	BBOX1
1334	ID4
1335	SRGN
1336	MPZ
1337	RAMP1
1338	CD7
1339	TUBA4A
1340	SPINK1
1341	FBP1
1342	VPREB3
1343	CRYBG1
1344	NEXN
1345	AL121944.1
1346	TRBC2
1347	FAM189A2
1348	CST7
1349	RHOH
1350	MYLK
1351	TPM1
1352	SLAMF1
1353	RPS4Y1
1354	FTH1
1355	ISG20
1356	SCIN
1357	COL6A2
1358	LTBP1
1359	CD2
1360	COL18A1
1361	SYTL3
1362	PDLIM3
1363	CNKSR3
1364	DDIT4
1365	RARRES2
1366	LMOD1
1367	MFGE8
1368	COL14A1
1369	AC084871.2
1370	ZNF165
1371	PDE4B
1372	TNFRSF13C
1373	TMEM47
1374	CD3D
1375	SOD3
1376	PRRX1
1377	CD96
1378	HIST1H2BC
1379	TRAC
1380	LINC02446
1381	AC067735.1
1382	S1PR1
1383	AL139099.1
1384	CHAC1
1385	DKK3
1386	HIST1H1D
1387	CLEC2B
1388	TGFB2
1389	CAV1
1390	QPCT
1391	BTG1
1392	CD48
1393	SOCS1
1394	CYTIP
1395	PTGIS
1396	TXNIP
1397	GIMAP7
1398	ADGRV1
1399	ZNF267
1400	CPE
1401	NR4A2
1402	HSP90AA1
1403	CRIM1
1404	FJX1
1405	STXBP6
1406	FPR2
1407	MED18
1408	LMCD1
1409	CCDC144A
1410	GPR171
1411	LCP2
1412	SUSD5
1413	FKBP2
1414	IL2RB
1415	MIS18BP1
1416	COL6A1
1417	PTGER4
1418	SPINK2
1419	AQP3
1420	NEBL
1421	ADA
1422	S100A13
1423	ADH4
1424	PCDH7
1425	EGLN3
1426	AL360012.1
1427	HSPB7
1428	TINAGL1
1429	CETP
1430	TNS1
1431	FBLN5
1432	CADM1
1433	MMP7
1434	SLC20A1
1435	SORBS1
1436	EZR
1437	RORA
1438	CHD7
1439	MXRA8
1440	TCF15
1441	AC243829.4
1442	CDH13
1443	PLS3
1444	FFAR2
1445	PPP1R12B
1446	FMN1
1447	CD3G
1448	CSRP1
1449	PDGFRB
1450	GPR65
1451	IFITM1
1452	PIF1
1453	LINC02384
1454	MAF
1455	RASGEF1B
1456	MCTP2
1457	NFKBID
1458	SLC2A3
1459	CKAP2L
1460	AC025164.1
1461	HPR
1462	WHRN
1463	LINC01353
1464	AL031733.2
1465	TOR3A
1466	CCNB1
1467	SLA
1468	ARSI
1469	AC027013.1
1470	TPTE2
1471	NTS
1472	CAVIN3
1473	NEAT1
1474	NFIB
1475	GRIA2
1476	AC245140.1
1477	FBXL22
1478	CLEC2D
1479	LINC01348
1480	SGMS2
1481	NUPR1
1482	CD68
1483	CXCL6
1484	LHFPL6
1485	PAIP2B
1486	STX11
1487	ZFP36L2
1488	LTA
1489	CD3E
1490	TNFRSF1B
1491	CCDC3
1492	CHI3L2
1493	AC110079.2
1494	AC122108.2
1495	RBMS3
1496	SNAI2
1497	PALLD
1498	TIPARP
1499	MCTP1
1500	SPOCD1
1501	MYOM2
1502	NCOA7
1503	FBLIM1
1504	SLC7A5
1505	GABRD
1506	GPX3
1507	SVIL
1508	HCST
1509	UGDH
1510	MAMDC2
1511	CRIP1
1512	CLLU1OS
1513	HLA-DMA
1514	GNA13
1515	SIX1
1516	RBBP6
1517	ZFAND5
1518	EDIL3
1519	CRIP2
1520	COTL1
1521	CXCL16
1522	SH2D1A
1523	ALOX5AP
1524	FXYD1
1525	EPAS1
1526	IRF1
1527	SELENOM
1528	HTRA1
1529	AC040169.1
1530	HLA-DQB2
1531	PADI2
1532	RSPH1
1533	CHIT1
1534	CTSS
1535	GIMAP6
1536	C1QTNF4
1537	TMEM88
1538	HLA-DMB
1539	CAVIN1
1540	SRPX
1541	CD84
1542	POU3F1
1543	TCEAL2
1544	PDGFA
1545	ELK3
1546	CXCR3
1547	FOXC1
1548	DDR2
1549	STAT4
1550	CFLAR
1551	ACTN1
1552	LAPTM5
1553	CYBA
1554	CD40
1555	SORCS1
1556	OPA3
1557	CREM
1558	CAPG
1559	CADM3-AS1
1560	SSPN
1561	SPOCK2
1562	VPS37B
1563	ZC3HAV1
1564	BHLHE40
1565	FCRLB
1566	COL4A2-AS2
1567	COL28A1
1568	SGCA
1569	CD247
1570	BAZ1A
1571	HLA-DOB
1572	SMTN
1573	PTPRE
1574	CORO1A
1575	ENAH
1576	EPB41L3
1577	FAM241A
1578	RCAN2
1579	SYAP1
1580	FILIP1
1581	PLK1
1582	BCL11B
1583	COX7A1
1584	ADGRG6
1585	PRKG1
1586	GFPT2
1587	ITLN1
1588	TPSD1
1589	SOCS2
1590	PKP2
1591	SNX10
1592	Z82244.2
1593	IQGAP2
1594	SCARA3
1595	TP53INP1
1596	BATF
1597	TSC22D3
1598	AC005280.2
1599	PROCR
1600	GLRX
1601	IKZF3
1602	LINC01013
1603	AL355075.4
1604	CRELD2
1605	GNG4
1606	PTCRA
1607	MME
1608	AMN
1609	MT1F
1610	NRG1
1611	DKK2
1612	GZMM
1613	ZFP36
1614	PDE5A
1615	SPI1
1616	NFIX
1617	JAG1
1618	ADAP2
1619	RBPMS
1620	TGFB1I1
1621	HIST1H2AC
1622	RPGR
1623	CLMN
1624	BRCA2
1625	GPIHBP1
1626	NUAK1
1627	CD28
1628	HAPLN2
1629	CDKN3
1630	SCNN1B
1631	PMP22
1632	MTSS1
1633	ITGB2
1634	ADAMTS6
1635	HLA-DOA
1636	AC015912.3
1637	MSRB3
1638	C4orf46
1639	MAN1A1
1640	CA9
1641	TIGIT
1642	DLGAP2
1643	PDLIM7
1644	AC243960.1
1645	CD300LG
1646	FLRT2
1647	C9orf3
1648	EFHD1
1649	MED24
1650	SNAI3-AS1
1651	LPAR6
1652	VASN
1653	CDCA5
1654	AC007681.1
1655	TTYH1
1656	CNN3
1657	PLPP5
1658	RORB
1659	AL359220.1
1660	MRVI1
1661	IFIH1
1662	AL133351.1
1663	SERPINA5
1664	PFKFB3
1665	CNOT6L
1666	FYB1
1667	DLL1
1668	SAV1
1669	LPXN
1670	WWTR1
1671	LINC00473
1672	CTSC
1673	PTCH2
1674	FYN
1675	CD44
1676	PSAT1
1677	UACA
1678	ZNF831
1679	COX6A2
1680	AC073072.1
1681	SLC2A5
1682	IRAK3
1683	AC108134.2
1684	SH2B3
1685	TTLL7
1686	LIMCH1
1687	MAST4
1688	LINC02269
1689	AK6
1690	LMNB1
1691	CIITA
1692	JARID2
1693	IL10RA
1694	ANTXR1
1695	KCNQ3
1696	DOCK9
1697	EMILIN2
1698	PLSCR4
1699	CYBRD1
1700	THSD4
1701	SNTB2
1702	ITGA10
1703	VAMP8
1704	CASQ2
1705	PRMT9
1706	RILPL2
1707	TAF9
1708	PFN2
1709	ATP2B1
1710	CD151
1711	KLB
1712	DBN1
1713	JAML
1714	AC026461.3
1715	OPN3
1716	ZNF215
1717	AC058791.1
1718	LPP
1719	CSF3R
1720	LRRC32
1721	MEOX2
1722	SH2D2A
1723	LCP1
1724	CARD16
1725	SLC39A8
1726	NUCB2
1727	DOK2
1728	TRAT1
1729	TNFSF18
1730	GPM6B
1731	DPYSL3
1732	ETS1
1733	ACE
1734	CAV2
1735	UGCG
1736	AC133644.2
1737	EVI2B
1738	CCNE1
1739	IL4
1740	ITM2A
1741	ICAM2
1742	SLC5A3
1743	AC040970.1
1744	PPIC
1745	SLA2
1746	ARL4A
1747	ADRB2
1748	PIM1
1749	KANK2
1750	S100A16
1751	PKD2
1752	AL118516.1
1753	TENT5C
1754	C9orf106
1755	ALG13
1756	GAS7
1757	RHBDF2
1758	LOXL1
1759	CMSS1
1760	ZBTB32
1761	ADAM28
1762	IER2
1763	FKBP5
1764	TLL1
1765	HIST1H2BF
1766	SIGLEC8
1767	DUSP1
1768	CLN8
1769	CAPN10-DT
1770	FERMT2
1771	PAG1
1772	NCF1
1773	ITGA5
1774	ARHGAP18
1775	SLC11A2
1776	OXCT2
1777	FGF18
1778	UCP2
1779	APP
1780	CD200
1781	NFIA
1782	HEMGN
1783	MAP3K9
1784	RRAS
1785	IL2RG
1786	CD4
1787	MAP3K20
1788	ADGRG1
1789	IL17RB
1790	FCGR3B
1791	H1FX
1792	PIK3R1
1793	SHISA2
1794	AC016831.5
1795	LIMA1
1796	MYCN
1797	CYTH4
1798	VCL
1799	LY96
1800	SLC25A4
1801	SHC3
1802	MYO1G
1803	SEMA3A
1804	CBARP
1805	HMGB2
1806	LILRA5
1807	KNL1
1808	THEMIS2
1809	TNFAIP8L3
1810	SBSPON
1811	USP36
1812	AOC3
1813	ITGAD
1814	TMEM100
1815	CDK6
1816	CPNE5
1817	GATM
1818	AC132192.2
1819	MMP14
1820	TTC39C-AS1
1821	ULBP1
1822	TTYH3
1823	KIR2DL4
1824	SMAP2
1825	AC004687.1
1826	CLMP
1827	CD22
1828	2022-09-04
1829	MAP4K4
1830	MAP2K3
1831	AKR1C3
1832	CILP2
1833	NPNT
1834	TFCP2L1
1835	CMYA5
1836	HSPB1
1837	SHISA9
1838	BCL2L11
1839	SERPINI1
1840	LTC4S
1841	MOCOS
1842	SH2D1B
1843	PLPPR4
1844	ZNF385D
1845	FOSL1
1846	NEGR1
1847	HAND2
1848	RNF125
1849	XIST
1850	LINC00595
1851	RASIP1
1852	SLC26A4-AS1
1853	EPSTI1
1854	EOMES
1855	SDC2
1856	ARID3A
1857	RTKN2
1858	MCM10
1859	PRUNE2
1860	CD72
1861	ITGA11
1862	PTPRC
1863	RCN3
1864	FERMT3
1865	IL5RA
1866	C1QTNF1
1867	TGIF1
1868	NUDT4
1869	CHKA
1870	L1CAM
1871	TBCEL
1872	PARP14
1873	PILRA
1874	NCF4
1875	AL358933.1
1876	CRYM
1877	APOBEC3G
1878	ECM2
1879	AJAP1
1880	PTTG1
1881	DACH1
1882	MANF
1883	GPRIN3
1884	NCF2
1885	SERPING1
1886	DLL4
1887	GPR155
1888	AC109779.1
1889	CTSZ
1890	JMY
1891	MYDGF
1892	TIMP4
1893	NPAS4
1894	RHOF
1895	PLEKHG1
1896	ADSSL1
1897	HSPD1
1898	SYNPO
1899	AP000911.1
1900	MATK
1901	SHROOM4
1902	SLC6A8
1903	B3GALNT2
1904	TMEM156
1905	RASSF4
1906	TPRA1
1907	AC044849.1
1908	NTN4
1909	AL031316.1
1910	AHR
1911	MUM1L1
1912	C1QL1
1913	FAM49B
1914	NEU4
1915	ARAP2
1916	EMILIN1
1917	CEP72
1918	MRAP2
1919	AC135782.1
1920	EN2
1921	KHDRBS3
1922	MYO1D
1923	PIK3AP1
1924	RASGRP1
1925	MLPH
1926	AKR1B10
1927	MCF2L
1928	SLC25A37
1929	LOXL2
1930	INTS6
1931	SRPK3
1932	LMO2
1933	CAMK2N1
1934	GCH1
1935	GIMAP4
1936	SCN9A
1937	RGS3
1938	LINC01554
1939	PKMYT1
1940	NPPC
1941	NTRK3
1942	LRRC25
1943	MAFF
1944	WNT11
1945	CD37
1946	NABP1
1947	USP2
1948	CTBP1-AS
1949	EBF1
1950	BEX3
1951	TIFA
1952	RALA
1953	VWA5A
1954	IGSF10
1955	AC104667.2
1956	PBX4
1957	PAPOLG
1958	CKLF
1959	FOXM1
1960	PDE7A
1961	PDCD1
1962	SERTAD1
1963	EPHB4
1964	SERTAD4-AS1
1965	TXK
1966	DUSP10
1967	RBPMS2
1968	FBXO32
1969	ALG1L2
1970	LYN
1971	GRN
1972	MAP1A
1973	ZC3H12A
1974	AL078639.1
1975	PHGDH
1976	TRIM58
1977	MFSD1
1978	PTGES
1979	IL1RAP
1980	MYBL1
1981	CCDC170
1982	SPINT2
1983	AL731557.1
1984	MEIS2
1985	ACSBG1
1986	CU639417.3
1987	FAM83D
1988	LSP1
1989	RAC2
1990	SLC22A3
1991	N4BP2
1992	ITK
1993	MYL4
1994	AOAH
1995	KIF14
1996	FABP3
1997	MMP11
1998	NQO1
1999	DNAJB4
2000	ALPL
