# Supplementary material for: Deciphering the Intercellular Communication Between Immune Cells and Altered Vascular Smooth Muscle Cell Phenotypes in Aortic Aneurysm From Single-Cell Transcriptome Data
Source: Front Cardiovasc Med. 2022 Jun 28;9:936287. doi: 10.3389/fcvm.2022.936287 (PMC9273830; doi:10.3389/fcvm.2022.936287)
Supplement: Supplementary file 9 [file Data_Sheet_3.XLSX]

## Sheet: Sheet1
	p_val	avg_logFC	pct.1	pct.2	p_val_adj	cluster	gene
1	0	1.28984	0.631	0.222	0	0	CD8A
2	0	1.0237	0.999	0.771	0	0	CXCR4
3	0	0.838432	0.883	0.473	0	0	CD3D
4	0	0.772004	0.681	0.359	0	0	CD3G
5	0	0.753658	0.907	0.764	0	0	PTPRC
6	0	2.63614	1	0.222	0	1	ACTA2
7	0	1.83813	0.971	0.138	0	1	NOV
8	0	1.73748	0.934	0.08	0	1	CNN1
9	0	1.50731	0.988	0.258	0	1	ACTN1
10	0	1.47281	0.93	0.12	0	1	MCAM
11	0	1.43406	0.681	0.05	0	1	ACTC1
12	0	1.09154	0.911	0.483	0	2	CD3D
13	0	0.635729	0.986	0.78	0	2	CXCR4
14	1.46238e-208	0.584629	0.562	0.38	2.92476e-205	2	CD3G
15	0	1.48294	0.968	0.326	0	3	FCGR3A
16	0	1.4587	0.958	0.414	0	3	CD83
17	0	1.45079	0.953	0.549	0	3	CCL3
18	0	1.44034	0.903	0.371	0	3	BCL2A1
19	0	1.33366	0.809	0.242	0	3	ICAM1
20	0	1.32138	0.952	0.33	0	3	LYZ
21	0	1.31658	0.999	0.77	0	3	CD74
22	0	1.2831	0.993	0.374	0	3	AIF1
23	0	1.26928	0.976	0.334	0	3	CD14
24	0	0.900804	0.986	0.718	0	3	KLF6
25	0	0.885286	0.811	0.095	0	3	FPR1
26	0	0.822236	0.946	0.3	0	3	CD68
27	0	0.757152	0.671	0.205	0	3	ITGAX
28	0	0.635612	0.939	0.685	0	3	ID2
29	0	0.631904	0.587	0.279	0	3	TFRC
30	0	0.609246	0.816	0.276	0	3	CD163
31	0	1.60007	0.988	0.34	0	4	CD14
32	0	1.55014	0.955	0.271	0	4	CD163
33	0	1.25479	1	0.772	0	4	CD74
34	0	1.23551	0.986	0.382	0	4	AIF1
35	0	1.16434	0.988	0.721	0	4	KLF6
36	0	1.11472	0.88	0.34	0	4	FCGR3A
37	0	1.05998	0.941	0.308	0	4	CD68
38	0	0.905963	0.776	0.233	0	4	NRP1
39	0	0.771636	0.86	0.561	0	4	CCL3
40	0	0.761144	0.854	0.429	0	4	CD83
41	0	0.716672	0.582	0.188	0	4	CPM
42	0	0.698323	0.828	0.328	0	4	CD4
43	0	0.644974	0.558	0.174	0	4	ABCA1
44	0	0.627184	0.667	0.19	0	4	ADAM28
45	1.7649e-198	0.625023	0.538	0.286	3.52981e-195	4	TFRC
46	0	0.886176	0.88	0.492	0	5	CD3D
47	0	0.795669	0.66	0.376	0	5	CD3G
48	0	2.53756	0.983	0.21	0	6	COL1A2
49	0	1.73673	0.881	0.175	0	6	COL1A1
50	0	1.18529	0.83	0.147	0	6	AKAP12
51	0	0.998212	0.63	0.131	0	6	ACKR3
52	0	0.972536	0.755	0.098	0	6	PDGFRA
53	0	0.932713	0.636	0.189	0	6	NOV
54	0	0.907717	0.682	0.111	0	6	CDH11
55	0	0.847992	0.651	0.091	0	6	CD34
56	0	0.78294	0.715	0.136	0	6	ALDH1A1
57	0	0.781168	0.694	0.158	0	6	TM4SF1
58	0	0.603684	0.647	0.113	0	6	ECM1
59	0	1.16645	0.802	0.363	0	7	IL7R
60	0	0.716234	0.992	0.785	0	7	CXCR4
61	0	0.702187	0.924	0.495	0	7	CD3D
62	6.15657e-304	0.593955	0.706	0.377	1.23131e-300	7	CD3G
63	2.36326e-259	0.774321	0.612	0.325	4.72653e-256	7	KLRB1
64	0	1.41308	0.939	0.286	0	8	CD163
65	0	1.3891	0.928	0.564	0	8	CCL3
66	0	1.38909	0.999	0.777	0	8	CD74
67	0	1.38502	0.632	0.286	0	8	TFRC
68	0	1.37134	0.944	0.356	0	8	CD14
69	0	1.21901	0.944	0.321	0	8	CD68
70	0	1.19805	0.848	0.438	0	8	CD83
71	0	1.19706	0.92	0.351	0	8	LYZ
72	0	1.17865	0.98	0.394	0	8	AIF1
73	0	1.03596	0.742	0.397	0	8	BCL2A1
74	0	1.00992	0.838	0.353	0	8	FCGR3A
75	0	0.918263	0.606	0.194	0	8	CPM
76	0	0.792454	0.695	0.198	0	8	ADAM28
77	0	0.711848	0.796	0.34	0	8	CD4
78	0	0.688808	0.945	0.729	0	8	KLF6
79	0	0.601859	0.659	0.251	0	8	NRP1
80	0	1.77873	0.685	0.372	0	9	IL7R
81	0	1.12877	0.992	0.786	0	9	CXCR4
82	0	0.904105	0.973	0.77	0	9	PTPRC
83	2.00856e-266	0.991528	0.612	0.327	4.01713e-263	9	KLRB1
84	2.97614e-208	0.60794	0.642	0.382	5.95227e-205	9	CD3G
85	0	1.91978	0.969	0.31	0	10	KLRB1
86	0	1.88177	0.86	0.145	0	10	KLRD1
87	0	1.23636	0.595	0.142	0	10	TNFRSF18
88	4.72178e-274	0.899469	0.842	0.57	9.44356e-271	10	CCL3
89	0	1.03763	0.903	0.266	0	11	ACTA2
90	0	0.829559	0.812	0.303	0	11	ACTN1
91	0	0.61188	0.758	0.19	0	11	NOV
92	0	2.16893	0.949	0.359	0	12	LYZ
93	0	1.97578	0.981	0.394	0	12	BCL2A1
94	0	1.40031	0.913	0.264	0	12	ICAM1
95	0	1.35875	0.938	0.569	0	12	CCL3
96	0	1.3247	0.98	0.439	0	12	CD83
97	0	0.891253	0.781	0.223	0	12	ITGAX
98	0	0.7403	0.976	0.404	0	12	AIF1
99	0	0.71751	0.996	0.781	0	12	CD74
100	0	0.684171	0.69	0.134	0	12	FPR1
101	0	0.6589	0.903	0.333	0	12	CD68
102	1.14614e-239	0.899566	0.921	0.698	2.29228e-236	12	ID2
103	2.26788e-188	0.644235	0.955	0.819	4.53575e-185	12	CD44
104	0	0.948361	1	0.792	0	13	CXCR4
105	8.1147e-213	0.679765	0.971	0.775	1.62294e-209	13	PTPRC
106	6e-170	0.748605	0.823	0.576	1.2e-166	13	EZR
107	5.95943e-159	0.837536	0.567	0.261	1.19189e-155	13	CD8A
108	0	1.82006	0.647	0.065	0	14	ADAMTS4
109	0	1.75003	0.718	0.133	0	14	ADAMTS1
110	0	1.69233	0.868	0.182	0	14	MCAM
111	0	1.41823	0.889	0.282	0	14	ACTA2
112	0	1.01668	0.544	0.118	0	14	THY1
113	0	0.722637	0.581	0.039	0	14	EBF2
114	3.1619e-303	0.606286	0.801	0.246	6.32381e-300	14	COL1A2
115	2.05146e-261	1.46983	0.679	0.234	4.10291e-258	14	MYC
116	1.13159e-257	0.687043	0.694	0.208	2.26318e-254	14	COL1A1
117	1.32104e-230	1.15326	0.52	0.071	2.64208e-227	14	ABCC9
118	1.68856e-215	0.810067	0.608	0.18	3.37712e-212	14	AKAP12
119	2.98625e-198	0.850696	0.618	0.181	5.9725e-195	14	TM4SF1
120	0	2.68083	0.895	0.077	0	15	VWF
121	0	2.23407	0.979	0.216	0	15	PECAM1
122	0	2.09238	0.929	0.175	0	15	TM4SF1
123	0	1.63643	0.861	0.14	0	15	ITGA6
124	0	1.59961	0.842	0.082	0	15	FLT1
125	0	1.40303	0.847	0.265	0	15	ENG
126	0	1.40202	0.862	0.034	0	15	ECSCR
127	0	1.29375	0.791	0.111	0	15	CD34
128	0	1.276	0.752	0.064	0	15	TSPAN7
129	0	1.15637	0.769	0.022	0	15	CDH5
130	0	0.801495	0.724	0.063	0	15	IL3RA
131	0	0.774426	0.745	0.174	0	15	ABLIM1
132	3.12373e-260	0.909517	0.796	0.262	6.24745e-257	15	NRP1
133	1.82937e-257	0.841107	0.593	0.116	3.65874e-254	15	NES
134	7.25483e-198	1.78242	0.614	0.136	1.45097e-194	15	ADAMTS1
135	1.82617e-174	0.741854	0.659	0.23	3.65234e-171	15	ITGA5
136	7.60168e-105	1.07959	0.665	0.321	1.52034e-101	15	FABP5
137	0	1.86616	0.99	0.417	0	16	AIF1
138	5.33735e-201	1.26959	0.993	0.786	1.06747e-197	16	CD74
139	1.17738e-200	1.30272	0.872	0.372	2.35475e-197	16	FCGR3A
140	2.08002e-141	1.23136	0.794	0.376	4.16004e-138	16	LYZ
141	2.53317e-129	1.02798	0.763	0.348	5.06633e-126	16	CD68
142	1.18793e-121	0.881003	0.812	0.381	2.37587e-118	16	CD14
143	5.38224e-56	0.836876	0.62	0.317	1.07645e-52	16	CD163
144	1.24404e-32	0.715694	0.564	0.362	2.48808e-29	16	CD4
145	1.71058e-60	0.956558	0.764	0.551	3.42116e-57	17	CD37
146	1.96591e-240	1.89873	1	0.787	3.93181e-237	18	CD74
147	4.15624e-219	1.53702	0.99	0.42	8.31247e-216	18	AIF1
148	1.70278e-199	1.5613	0.954	0.382	3.40555e-196	18	CD14
149	1.04249e-97	0.934887	0.761	0.35	2.08497e-94	18	CD68
150	7.68934e-96	1.02242	0.785	0.376	1.53787e-92	18	FCGR3A
151	1.05661e-86	0.812692	0.924	0.58	2.11322e-83	18	CCL3
152	4.02243e-249	1.85274	0.987	0.289	8.04487e-246	19	ACTA2
153	9.4723e-213	1.3025	0.946	0.321	1.89446e-209	19	ACTN1
154	6.23082e-198	1.27343	0.831	0.21	1.24616e-194	19	NOV
155	1.32552e-161	0.969289	0.756	0.191	2.65104e-158	19	MCAM
156	1.68457e-285	2.11805	0.965	0.174	3.36914e-282	20	KLRD1
157	6.40567e-161	1.71546	0.981	0.338	1.28113e-157	20	KLRB1
158	3.70196e-105	1.26475	0.624	0.161	7.40392e-102	20	TNFRSF18
159	5.55805e-99	0.980868	0.519	0.122	1.11161e-95	20	CD38
160	7.76942e-39	0.923756	0.849	0.581	1.55388e-35	20	CCL3
161	8.27828e-270	1.7242	0.866	0.074	1.65566e-266	21	KIT
162	1.86932e-78	0.864272	0.709	0.169	3.73864e-75	21	ALDH1A1
163	3.41564e-50	1.19161	0.687	0.215	6.83128e-47	21	CPM
164	1.16012e-38	0.663858	0.983	0.823	2.32025e-35	21	CD44
165	7.3493e-22	0.898371	0.86	0.706	1.46986e-18	21	ID2
166	1.2485e-75	1.81541	0.984	0.424	2.49701e-72	22	AIF1
167	7.929e-49	1.42125	1	0.788	1.5858e-45	22	CD74
168	1.6309e-36	1.25451	0.754	0.353	3.2618e-33	22	CD68
169	1.75338e-35	1.16198	0.803	0.378	3.50677e-32	22	FCGR3A
170	4.66667e-29	1.10557	0.73	0.381	9.33333e-26	22	LYZ
171	2.8939e-18	0.827997	0.705	0.386	5.78781e-15	22	CD14
172	8.24127e-15	0.795596	0.566	0.32	1.64825e-11	22	CD163
173	2.26239e-32	0.70312	0.941	0.386	4.52479e-29	23	CD14
174	7.98836e-29	0.625371	0.824	0.294	1.59767e-25	23	ACTA2
175	6.1512e-21	0.62914	1	0.788	1.23024e-17	23	CD74
176	2.85893e-94	2.60989	0.906	0.076	5.71787e-91	24	KIT
177	4.19817e-10	0.613983	0.981	0.824	8.39634e-07	24	CD44
178	1.0592e-07	0.805051	0.736	0.459	0.00021184	24	CD83
179	1.27861e-05	0.680252	0.868	0.706	0.0255723	24	ID2
