# Supplementary material for: Deciphering the Intercellular Communication Between Immune Cells and Altered Vascular Smooth Muscle Cell Phenotypes in Aortic Aneurysm From Single-Cell Transcriptome Data
Source: Front Cardiovasc Med. 2022 Jun 28;9:936287. doi: 10.3389/fcvm.2022.936287 (PMC9273830; doi:10.3389/fcvm.2022.936287)
Supplement: Supplementary file 10 [file Data_Sheet_4.XLSX]

## Sheet: Sheet1
	p_val	avg_logFC	pct.1	pct.2	p_val_adj	cluster	gene
1	4.32577e-203	0.922886	0.98	0.792	8.65154e-200	0	NOV
2	3.35247e-137	0.734153	0.97	0.847	6.70494e-134	0	COL1A2
3	3.31245e-112	0.543742	0.926	0.693	6.6249e-109	0	CNN1
4	5.46972e-101	0.409026	0.999	0.951	1.09394e-97	0	ACTA2
5	2.01381e-96	0.379839	0.994	0.895	4.02762e-93	0	ACTN1
6	2.88347e-90	0.317588	0.752	0.509	5.76694e-87	0	CDH11
7	6.96185e-69	0.368102	0.85	0.689	1.39237e-65	0	COL1A1
8	7.31792e-42	0.28698	0.698	0.324	1.46358e-38	1	ACKR3
9	1.23792e-12	0.297514	0.626	0.362	2.47583e-09	1	ENG
10	4.79847e-147	0.59953	0.968	0.694	9.59694e-144	2	CNN1
11	9.85655e-126	0.92466	0.747	0.449	1.97131e-122	2	ACTC1
12	1.75176e-117	0.449714	1	0.952	3.50353e-114	2	ACTA2
13	4.3403e-89	0.443469	0.942	0.788	8.68061e-86	2	MCAM
14	4.60364e-125	0.571481	0.766	0.384	9.20727e-122	3	ABHD5
15	2.78035e-111	0.735331	0.84	0.438	5.5607e-108	3	ACTC1
16	9.05752e-86	0.454537	0.958	0.696	1.8115e-82	3	CNN1
17	1.32518e-75	0.503584	0.905	0.649	2.65037e-72	3	ID2
18	3.6809e-45	0.2538	0.964	0.786	7.3618e-42	3	MCAM
19	1.72366e-42	0.264808	0.672	0.39	3.44732e-39	3	ANKRD37
20	1.37457e-255	0.676929	0.61	0.11	2.74915e-252	5	EBF2
21	5.17181e-217	1.21496	0.655	0.143	1.03436e-213	5	ADAMTS4
22	3.39441e-153	0.956161	0.972	0.794	6.78882e-150	5	MCAM
23	3.24043e-116	0.951797	0.629	0.313	6.48085e-113	5	CPM
24	1.79363e-106	0.988977	0.693	0.464	3.58726e-103	5	FABP5
25	2.75565e-103	1.17788	0.775	0.516	5.51131e-100	5	ADAMTS1
26	8.63969e-80	1.48386	0.676	0.506	1.72794e-76	5	MYC
27	1.45403e-71	0.471973	0.549	0.303	2.90807e-68	5	NES
28	1.62882e-62	0.404261	0.545	0.372	3.25764e-59	5	LRRC32
29	2.17931e-55	0.425919	0.525	0.254	4.35862e-52	5	NRP1
30	8.77652e-26	0.584735	0.633	0.605	1.7553e-22	5	AKAP12
31	1.70601e-39	0.574616	0.925	0.666	3.41201e-36	7	ID2
32	8.05582e-21	0.383414	0.712	0.408	1.61116e-17	7	ANKRD37
33	2.86811e-12	0.445949	0.664	0.417	5.73621e-09	7	ABHD5
34	3.67311e-10	0.334954	0.725	0.524	7.34621e-07	7	ADAMTS1
35	1.52178e-23	0.324919	0.968	0.907	3.04357e-20	8	ACTN1
36	5.62245e-17	0.304621	1	0.956	1.12449e-13	8	ACTA2
37	2.03163e-12	0.396294	0.826	0.859	4.06327e-09	8	CD44
38	2.48668e-57	0.340606	0.908	0.47	4.97335e-54	9	ITGA5
39	1.88893e-20	0.681553	0.795	0.477	3.77786e-17	10	ACTC1
40	1.461e-17	0.376011	0.948	0.721	2.92199e-14	10	CNN1
41	6.36647e-175	2.36653	0.865	0.161	1.27329e-171	11	ADAMTS4
42	4.115e-143	0.850006	0.71	0.13	8.23e-140	11	EBF2
43	3.91508e-88	1.41429	0.865	0.299	7.83016e-85	11	ABCC9
44	9.73822e-81	1.73492	0.879	0.508	1.94764e-77	11	MYC
45	2.07839e-53	1.50523	0.812	0.527	4.15678e-50	11	ADAMTS1
46	2.76713e-53	0.66462	0.72	0.261	5.53425e-50	11	NRP1
47	9.43971e-47	1.03268	0.71	0.441	1.88794e-43	11	THY1
48	3.11541e-40	1.22148	0.85	0.622	6.23081e-37	11	TM4SF1
49	1.81932e-38	1.50612	0.614	0.266	3.63864e-35	11	APOE
50	1.7096e-35	1.13219	0.7	0.475	3.41919e-32	11	FABP5
51	1.92678e-34	0.534033	0.609	0.364	3.85356e-31	11	KRT18
52	2.28112e-28	0.618828	0.874	0.857	4.56225e-25	11	CD44
53	4.64579e-27	0.333172	0.57	0.379	9.29158e-24	11	LRRC32
54	4.79132e-26	0.34029	0.541	0.315	9.58265e-23	11	NES
55	1.539e-21	0.328602	0.527	0.358	3.078e-18	11	DCLK1
56	3.85827e-21	0.594577	0.836	0.708	7.71653e-18	11	COL1A1
57	3.58342e-18	0.894837	0.691	0.604	7.16685e-15	11	AKAP12
58	1.15422e-12	0.30539	0.903	0.863	2.30844e-09	11	COL1A2
59	1.58582e-61	3.34078	0.726	0.267	3.17164e-58	12	APOE
60	3.63015e-44	0.997947	0.685	0.266	7.26029e-41	12	NRP1
61	1.37793e-35	1.36319	0.63	0.309	2.75586e-32	12	ABCC9
62	7.8138e-28	1.06682	0.89	0.864	1.56276e-24	12	COL1A2
63	3.01256e-13	0.903603	0.726	0.712	6.02512e-10	12	COL1A1
64	8.29089e-12	1.33427	0.527	0.447	1.65818e-08	12	THY1
65	2.37211e-89	3.50689	0.993	0.676	4.74423e-86	13	CD74
66	2.49871e-71	1.91216	0.913	0.529	4.99741e-68	13	AIF1
67	2.54853e-63	2.0639	0.877	0.396	5.09705e-60	13	CD14
68	2.91605e-56	1.1169	0.884	0.556	5.8321e-53	13	PTPRC
69	6.97937e-56	1.24976	0.797	0.334	1.39587e-52	13	CD163
70	1.81834e-50	1.08997	0.768	0.275	3.63668e-47	13	CD68
71	1.01658e-44	1.43766	0.775	0.433	2.03316e-41	13	FCGR3A
72	3.26665e-33	0.670112	0.638	0.3	6.5333e-30	13	CD4
73	9.66445e-33	1.19027	0.783	0.528	1.93289e-29	13	CD83
74	4.25343e-32	1.16791	0.913	0.733	8.50685e-29	13	KLF6
75	1.64812e-30	1.12805	0.71	0.457	3.29623e-27	13	LYZ
76	1.1134e-25	0.523255	0.594	0.283	2.22681e-22	13	CD37
77	8.98098e-25	1.84824	0.783	0.646	1.7962e-21	13	CCL3
78	4.68726e-20	0.548379	0.587	0.268	9.37452e-17	13	NRP1
79	6.88654e-57	2.78969	0.988	0.557	1.37731e-53	14	CXCR4
80	7.2698e-48	1.68211	0.929	0.558	1.45396e-44	14	PTPRC
81	1.87962e-26	1.00138	0.741	0.447	3.75925e-23	14	CD3D
82	2.12846e-22	0.678245	0.612	0.285	4.25691e-19	14	CD37
83	1.63291e-20	0.806131	0.671	0.413	3.26581e-17	14	CD3G
84	9.42775e-14	0.754754	0.706	0.544	1.88555e-10	14	EZR
85	3.94917e-10	0.584337	0.918	0.734	7.89834e-07	14	KLF6
86	5.425e-08	0.347905	0.941	0.856	0.0001085	14	CD44
87	1.3659e-06	0.338186	0.835	0.678	0.00273181	14	ID2
88	1.81537e-10	1.96639	0.875	0.243	3.63075e-07	15	CADM1
89	3.24424e-06	1.0752	0.875	0.736	0.00648847	15	KLF6
