# Supplementary material for: Deciphering the Intercellular Communication Between Immune Cells and Altered Vascular Smooth Muscle Cell Phenotypes in Aortic Aneurysm From Single-Cell Transcriptome Data
Source: Front Cardiovasc Med. 2022 Jun 28;9:936287. doi: 10.3389/fcvm.2022.936287 (PMC9273830; doi:10.3389/fcvm.2022.936287)
Supplement: Supplementary file 11 [file Data_Sheet_5.XLSX]

## Sheet: Sheet1
source	target	interaction_name	prob	pval	interaction_name_2	pathway_name	ligand	receptor	annotation	evidence
Contractile VSMC	Macrophage-like VSMC	TGFB1_TGFBR1_TGFBR2	0.000637685	0	TGFB1 - (TGFBR1+TGFBR2)	TGFb	TGFB1	TGFbR1_R2	Secreted Signaling	KEGG: hsa04350
Macrophage-like VSMC	Macrophage-like VSMC	TGFB1_TGFBR1_TGFBR2	0.00212419	0	TGFB1 - (TGFBR1+TGFBR2)	TGFb	TGFB1	TGFbR1_R2	Secreted Signaling	KEGG: hsa04350
T-cell-like VSMC	Macrophage-like VSMC	TGFB1_TGFBR1_TGFBR2	0.00291661	0	TGFB1 - (TGFBR1+TGFBR2)	TGFb	TGFB1	TGFbR1_R2	Secreted Signaling	KEGG: hsa04350
CD8+ T-cells	Macrophage-like VSMC	TGFB1_TGFBR1_TGFBR2	0.00254938	0	TGFB1 - (TGFBR1+TGFBR2)	TGFb	TGFB1	TGFbR1_R2	Secreted Signaling	KEGG: hsa04350
Macrophages	Macrophage-like VSMC	TGFB1_TGFBR1_TGFBR2	0.00165964	0	TGFB1 - (TGFBR1+TGFBR2)	TGFb	TGFB1	TGFbR1_R2	Secreted Signaling	KEGG: hsa04350
CD4+ T-cells	Macrophage-like VSMC	TGFB1_TGFBR1_TGFBR2	0.00666642	0	TGFB1 - (TGFBR1+TGFBR2)	TGFb	TGFB1	TGFbR1_R2	Secreted Signaling	KEGG: hsa04350
B-cells	Macrophage-like VSMC	TGFB1_TGFBR1_TGFBR2	0.00216233	0	TGFB1 - (TGFBR1+TGFBR2)	TGFb	TGFB1	TGFbR1_R2	Secreted Signaling	KEGG: hsa04350
Contractile VSMC	Macrophages	TGFB1_TGFBR1_TGFBR2	0.00103988	0	TGFB1 - (TGFBR1+TGFBR2)	TGFb	TGFB1	TGFbR1_R2	Secreted Signaling	KEGG: hsa04350
Macrophage-like VSMC	Macrophages	TGFB1_TGFBR1_TGFBR2	0.00346338	0	TGFB1 - (TGFBR1+TGFBR2)	TGFb	TGFB1	TGFbR1_R2	Secreted Signaling	KEGG: hsa04350
T-cell-like VSMC	Macrophages	TGFB1_TGFBR1_TGFBR2	0.00475499	0	TGFB1 - (TGFBR1+TGFBR2)	TGFb	TGFB1	TGFbR1_R2	Secreted Signaling	KEGG: hsa04350
CD8+ T-cells	Macrophages	TGFB1_TGFBR1_TGFBR2	0.00415686	0	TGFB1 - (TGFBR1+TGFBR2)	TGFb	TGFB1	TGFbR1_R2	Secreted Signaling	KEGG: hsa04350
Macrophages	Macrophages	TGFB1_TGFBR1_TGFBR2	0.00270629	0	TGFB1 - (TGFBR1+TGFBR2)	TGFb	TGFB1	TGFbR1_R2	Secreted Signaling	KEGG: hsa04350
CD4+ T-cells	Macrophages	TGFB1_TGFBR1_TGFBR2	0.0108665	0	TGFB1 - (TGFBR1+TGFBR2)	TGFb	TGFB1	TGFbR1_R2	Secreted Signaling	KEGG: hsa04350
B-cells	Macrophages	TGFB1_TGFBR1_TGFBR2	0.00352587	0	TGFB1 - (TGFBR1+TGFBR2)	TGFb	TGFB1	TGFbR1_R2	Secreted Signaling	KEGG: hsa04350
T-cell-like VSMC	Contractile VSMC	AREG_EGFR	0.000602833	0	AREG - EGFR	EGF	AREG	EGFR	Secreted Signaling	KEGG: hsa04012
CD4+ T-cells	Contractile VSMC	AREG_EGFR	0.00168566	0	AREG - EGFR	EGF	AREG	EGFR	Secreted Signaling	KEGG: hsa04012
B-cells	Contractile VSMC	AREG_EGFR	0.00152751	0	AREG - EGFR	EGF	AREG	EGFR	Secreted Signaling	KEGG: hsa04012
T-cell-like VSMC	Mesenchymal-like VSMC	AREG_EGFR	0.000608313	0	AREG - EGFR	EGF	AREG	EGFR	Secreted Signaling	KEGG: hsa04012
CD4+ T-cells	Mesenchymal-like VSMC	AREG_EGFR	0.00170097	0	AREG - EGFR	EGF	AREG	EGFR	Secreted Signaling	KEGG: hsa04012
B-cells	Mesenchymal-like VSMC	AREG_EGFR	0.00154138	0	AREG - EGFR	EGF	AREG	EGFR	Secreted Signaling	KEGG: hsa04012
T-cell-like VSMC	T-cell-like VSMC	AREG_EGFR	0.000450425	0	AREG - EGFR	EGF	AREG	EGFR	Secreted Signaling	KEGG: hsa04012
CD4+ T-cells	T-cell-like VSMC	AREG_EGFR	0.00125984	0	AREG - EGFR	EGF	AREG	EGFR	Secreted Signaling	KEGG: hsa04012
B-cells	T-cell-like VSMC	AREG_EGFR	0.0011416	0	AREG - EGFR	EGF	AREG	EGFR	Secreted Signaling	KEGG: hsa04012
T-cell-like VSMC	Contractile VSMC	AREG_EGFR_ERBB2	0.000559385	0	AREG - (EGFR+ERBB2)	EGF	AREG	EGFR_ERBB2	Secreted Signaling	KEGG: hsa04012
CD4+ T-cells	Contractile VSMC	AREG_EGFR_ERBB2	0.00156429	0	AREG - (EGFR+ERBB2)	EGF	AREG	EGFR_ERBB2	Secreted Signaling	KEGG: hsa04012
B-cells	Contractile VSMC	AREG_EGFR_ERBB2	0.00141752	0	AREG - (EGFR+ERBB2)	EGF	AREG	EGFR_ERBB2	Secreted Signaling	KEGG: hsa04012
T-cell-like VSMC	Mesenchymal-like VSMC	AREG_EGFR_ERBB2	0.000465995	0	AREG - (EGFR+ERBB2)	EGF	AREG	EGFR_ERBB2	Secreted Signaling	KEGG: hsa04012
CD4+ T-cells	Mesenchymal-like VSMC	AREG_EGFR_ERBB2	0.00130335	0	AREG - (EGFR+ERBB2)	EGF	AREG	EGFR_ERBB2	Secreted Signaling	KEGG: hsa04012
B-cells	Mesenchymal-like VSMC	AREG_EGFR_ERBB2	0.00118103	0	AREG - (EGFR+ERBB2)	EGF	AREG	EGFR_ERBB2	Secreted Signaling	KEGG: hsa04012
Contractile VSMC	Contractile VSMC	BTC_EGFR	0.000626738	0	BTC - EGFR	EGF	BTC	EGFR	Secreted Signaling	KEGG: hsa04012
Contractile VSMC	Mesenchymal-like VSMC	BTC_EGFR	0.000632435	0	BTC - EGFR	EGF	BTC	EGFR	Secreted Signaling	KEGG: hsa04012
Contractile VSMC	T-cell-like VSMC	BTC_EGFR	0.000468289	0	BTC - EGFR	EGF	BTC	EGFR	Secreted Signaling	KEGG: hsa04012
Contractile VSMC	Contractile VSMC	BTC_EGFR_ERBB2	0.000581568	0	BTC - (EGFR+ERBB2)	EGF	BTC	EGFR_ERBB2	Secreted Signaling	KEGG: hsa04012
Contractile VSMC	Mesenchymal-like VSMC	BTC_EGFR_ERBB2	0.000484476	0	BTC - (EGFR+ERBB2)	EGF	BTC	EGFR_ERBB2	Secreted Signaling	KEGG: hsa04012
Macrophage-like VSMC	Contractile VSMC	HBEGF_EGFR	0.000838985	0	HBEGF - EGFR	EGF	HBEGF	EGFR	Secreted Signaling	KEGG: hsa04012
Macrophages	Contractile VSMC	HBEGF_EGFR	0.00357089	0	HBEGF - EGFR	EGF	HBEGF	EGFR	Secreted Signaling	KEGG: hsa04012
Macrophage-like VSMC	Mesenchymal-like VSMC	HBEGF_EGFR	0.000846609	0	HBEGF - EGFR	EGF	HBEGF	EGFR	Secreted Signaling	KEGG: hsa04012
Macrophages	Mesenchymal-like VSMC	HBEGF_EGFR	0.00360325	0	HBEGF - EGFR	EGF	HBEGF	EGFR	Secreted Signaling	KEGG: hsa04012
Macrophage-like VSMC	T-cell-like VSMC	HBEGF_EGFR	0.000626911	0	HBEGF - EGFR	EGF	HBEGF	EGFR	Secreted Signaling	KEGG: hsa04012
Macrophages	T-cell-like VSMC	HBEGF_EGFR	0.0026701	0	HBEGF - EGFR	EGF	HBEGF	EGFR	Secreted Signaling	KEGG: hsa04012
Macrophage-like VSMC	Contractile VSMC	HBEGF_EGFR_ERBB2	0.00077853	0	HBEGF - (EGFR+ERBB2)	EGF	HBEGF	EGFR_ERBB2	Secreted Signaling	KEGG: hsa04012
Macrophages	Contractile VSMC	HBEGF_EGFR_ERBB2	0.00331423	0	HBEGF - (EGFR+ERBB2)	EGF	HBEGF	EGFR_ERBB2	Secreted Signaling	KEGG: hsa04012
Macrophage-like VSMC	Mesenchymal-like VSMC	HBEGF_EGFR_ERBB2	0.000648577	0	HBEGF - (EGFR+ERBB2)	EGF	HBEGF	EGFR_ERBB2	Secreted Signaling	KEGG: hsa04012
Macrophages	Mesenchymal-like VSMC	HBEGF_EGFR_ERBB2	0.00276219	0	HBEGF - (EGFR+ERBB2)	EGF	HBEGF	EGFR_ERBB2	Secreted Signaling	KEGG: hsa04012
Contractile VSMC	Contractile VSMC	FGF2_FGFR1	0.0013457	0	FGF2 - FGFR1	FGF	FGF2	FGFR1	Secreted Signaling	PMC: 4393358
Mesenchymal-like VSMC	Contractile VSMC	FGF2_FGFR1	0.00120247	0	FGF2 - FGFR1	FGF	FGF2	FGFR1	Secreted Signaling	PMC: 4393358
Macrophage-like VSMC	Contractile VSMC	FGF2_FGFR1	0.000859629	0	FGF2 - FGFR1	FGF	FGF2	FGFR1	Secreted Signaling	PMC: 4393358
T-cell-like VSMC	Contractile VSMC	FGF2_FGFR1	0.00095953	0	FGF2 - FGFR1	FGF	FGF2	FGFR1	Secreted Signaling	PMC: 4393358
Contractile VSMC	Mesenchymal-like VSMC	FGF2_FGFR1	0.00331203	0	FGF2 - FGFR1	FGF	FGF2	FGFR1	Secreted Signaling	PMC: 4393358
Mesenchymal-like VSMC	Mesenchymal-like VSMC	FGF2_FGFR1	0.00296013	0	FGF2 - FGFR1	FGF	FGF2	FGFR1	Secreted Signaling	PMC: 4393358
Macrophage-like VSMC	Mesenchymal-like VSMC	FGF2_FGFR1	0.00211723	0	FGF2 - FGFR1	FGF	FGF2	FGFR1	Secreted Signaling	PMC: 4393358
T-cell-like VSMC	Mesenchymal-like VSMC	FGF2_FGFR1	0.00236293	0	FGF2 - FGFR1	FGF	FGF2	FGFR1	Secreted Signaling	PMC: 4393358
Contractile VSMC	Macrophage-like VSMC	FGF2_FGFR1	0.00121105	0	FGF2 - FGFR1	FGF	FGF2	FGFR1	Secreted Signaling	PMC: 4393358
Mesenchymal-like VSMC	Macrophage-like VSMC	FGF2_FGFR1	0.00108213	0	FGF2 - FGFR1	FGF	FGF2	FGFR1	Secreted Signaling	PMC: 4393358
Macrophage-like VSMC	Macrophage-like VSMC	FGF2_FGFR1	0.000773577	0	FGF2 - FGFR1	FGF	FGF2	FGFR1	Secreted Signaling	PMC: 4393358
T-cell-like VSMC	Macrophage-like VSMC	FGF2_FGFR1	0.000863486	0	FGF2 - FGFR1	FGF	FGF2	FGFR1	Secreted Signaling	PMC: 4393358
Contractile VSMC	T-cell-like VSMC	FGF2_FGFR1	0.00243971	0	FGF2 - FGFR1	FGF	FGF2	FGFR1	Secreted Signaling	PMC: 4393358
Mesenchymal-like VSMC	T-cell-like VSMC	FGF2_FGFR1	0.00218029	0	FGF2 - FGFR1	FGF	FGF2	FGFR1	Secreted Signaling	PMC: 4393358
Macrophage-like VSMC	T-cell-like VSMC	FGF2_FGFR1	0.0015591	0	FGF2 - FGFR1	FGF	FGF2	FGFR1	Secreted Signaling	PMC: 4393358
T-cell-like VSMC	T-cell-like VSMC	FGF2_FGFR1	0.00174015	0	FGF2 - FGFR1	FGF	FGF2	FGFR1	Secreted Signaling	PMC: 4393358
Macrophage-like VSMC	Contractile VSMC	FGF7_FGFR1	0.000908483	0	FGF7 - FGFR1	FGF	FGF7	FGFR1	Secreted Signaling	PMC: 4393358
Macrophage-like VSMC	Mesenchymal-like VSMC	FGF7_FGFR1	0.00223739	0	FGF7 - FGFR1	FGF	FGF7	FGFR1	Secreted Signaling	PMC: 4393358
Macrophage-like VSMC	Macrophage-like VSMC	FGF7_FGFR1	0.000817545	0	FGF7 - FGFR1	FGF	FGF7	FGFR1	Secreted Signaling	PMC: 4393358
Macrophage-like VSMC	T-cell-like VSMC	FGF7_FGFR1	0.00164764	0	FGF7 - FGFR1	FGF	FGF7	FGFR1	Secreted Signaling	PMC: 4393358
Contractile VSMC	Contractile VSMC	PDGFA_PDGFRA	0.000626326	0	PDGFA - PDGFRA	PDGF	PDGFA	PDGFRA	Secreted Signaling	PMID: 15207812
Mesenchymal-like VSMC	Contractile VSMC	PDGFA_PDGFRA	0.000948001	0	PDGFA - PDGFRA	PDGF	PDGFA	PDGFRA	Secreted Signaling	PMID: 15207812
Macrophage-like VSMC	Contractile VSMC	PDGFA_PDGFRA	0.000492676	0	PDGFA - PDGFRA	PDGF	PDGFA	PDGFRA	Secreted Signaling	PMID: 15207812
T-cell-like VSMC	Contractile VSMC	PDGFA_PDGFRA	0.00115211	0	PDGFA - PDGFRA	PDGF	PDGFA	PDGFRA	Secreted Signaling	PMID: 15207812
Contractile VSMC	Mesenchymal-like VSMC	PDGFA_PDGFRA	0.000807073	0	PDGFA - PDGFRA	PDGF	PDGFA	PDGFRA	Secreted Signaling	PMID: 15207812
Mesenchymal-like VSMC	Mesenchymal-like VSMC	PDGFA_PDGFRA	0.00122115	0	PDGFA - PDGFRA	PDGF	PDGFA	PDGFRA	Secreted Signaling	PMID: 15207812
Macrophage-like VSMC	Mesenchymal-like VSMC	PDGFA_PDGFRA	0.000634945	0	PDGFA - PDGFRA	PDGF	PDGFA	PDGFRA	Secreted Signaling	PMID: 15207812
T-cell-like VSMC	Mesenchymal-like VSMC	PDGFA_PDGFRA	0.0014839	0	PDGFA - PDGFRA	PDGF	PDGFA	PDGFRA	Secreted Signaling	PMID: 15207812
Contractile VSMC	Macrophage-like VSMC	PDGFA_PDGFRA	0.000601704	0	PDGFA - PDGFRA	PDGF	PDGFA	PDGFRA	Secreted Signaling	PMID: 15207812
Mesenchymal-like VSMC	Macrophage-like VSMC	PDGFA_PDGFRA	0.000910808	0	PDGFA - PDGFRA	PDGF	PDGFA	PDGFRA	Secreted Signaling	PMID: 15207812
Macrophage-like VSMC	Macrophage-like VSMC	PDGFA_PDGFRA	0.000473293	0	PDGFA - PDGFRA	PDGF	PDGFA	PDGFRA	Secreted Signaling	PMID: 15207812
T-cell-like VSMC	Macrophage-like VSMC	PDGFA_PDGFRA	0.00110695	0	PDGFA - PDGFRA	PDGF	PDGFA	PDGFRA	Secreted Signaling	PMID: 15207812
Contractile VSMC	T-cell-like VSMC	PDGFA_PDGFRA	0.000541645	0	PDGFA - PDGFRA	PDGF	PDGFA	PDGFRA	Secreted Signaling	PMID: 15207812
Mesenchymal-like VSMC	T-cell-like VSMC	PDGFA_PDGFRA	0.000819926	0	PDGFA - PDGFRA	PDGF	PDGFA	PDGFRA	Secreted Signaling	PMID: 15207812
Macrophage-like VSMC	T-cell-like VSMC	PDGFA_PDGFRA	0.000426045	0	PDGFA - PDGFRA	PDGF	PDGFA	PDGFRA	Secreted Signaling	PMID: 15207812
T-cell-like VSMC	T-cell-like VSMC	PDGFA_PDGFRA	0.000996503	0	PDGFA - PDGFRA	PDGF	PDGFA	PDGFRA	Secreted Signaling	PMID: 15207812
Contractile VSMC	Contractile VSMC	PDGFA_PDGFRB	0.000630881	0	PDGFA - PDGFRB	PDGF	PDGFA	PDGFRB	Secreted Signaling	PMID: 15207812
Mesenchymal-like VSMC	Contractile VSMC	PDGFA_PDGFRB	0.00095489	0	PDGFA - PDGFRB	PDGF	PDGFA	PDGFRB	Secreted Signaling	PMID: 15207812
Macrophage-like VSMC	Contractile VSMC	PDGFA_PDGFRB	0.000496261	0	PDGFA - PDGFRB	PDGF	PDGFA	PDGFRB	Secreted Signaling	PMID: 15207812
T-cell-like VSMC	Contractile VSMC	PDGFA_PDGFRB	0.00116048	0	PDGFA - PDGFRB	PDGF	PDGFA	PDGFRB	Secreted Signaling	PMID: 15207812
Contractile VSMC	Mesenchymal-like VSMC	PDGFA_PDGFRB	0.00284168	0	PDGFA - PDGFRB	PDGF	PDGFA	PDGFRB	Secreted Signaling	PMID: 15207812
Mesenchymal-like VSMC	Mesenchymal-like VSMC	PDGFA_PDGFRB	0.00428614	0	PDGFA - PDGFRB	PDGF	PDGFA	PDGFRB	Secreted Signaling	PMID: 15207812
Macrophage-like VSMC	Mesenchymal-like VSMC	PDGFA_PDGFRB	0.00223847	0	PDGFA - PDGFRB	PDGF	PDGFA	PDGFRB	Secreted Signaling	PMID: 15207812
T-cell-like VSMC	Mesenchymal-like VSMC	PDGFA_PDGFRB	0.00520287	0	PDGFA - PDGFRB	PDGF	PDGFA	PDGFRB	Secreted Signaling	PMID: 15207812
Contractile VSMC	Macrophage-like VSMC	PDGFA_PDGFRB	0.000644434	0	PDGFA - PDGFRB	PDGF	PDGFA	PDGFRB	Secreted Signaling	PMID: 15207812
Mesenchymal-like VSMC	Macrophage-like VSMC	PDGFA_PDGFRB	0.000975432	0	PDGFA - PDGFRB	PDGF	PDGFA	PDGFRB	Secreted Signaling	PMID: 15207812
Macrophage-like VSMC	Macrophage-like VSMC	PDGFA_PDGFRB	0.000506915	0	PDGFA - PDGFRB	PDGF	PDGFA	PDGFRB	Secreted Signaling	PMID: 15207812
T-cell-like VSMC	Macrophage-like VSMC	PDGFA_PDGFRB	0.00118546	0	PDGFA - PDGFRB	PDGF	PDGFA	PDGFRB	Secreted Signaling	PMID: 15207812
Contractile VSMC	T-cell-like VSMC	PDGFA_PDGFRB	0.000793897	0	PDGFA - PDGFRB	PDGF	PDGFA	PDGFRB	Secreted Signaling	PMID: 15207812
Mesenchymal-like VSMC	T-cell-like VSMC	PDGFA_PDGFRB	0.00120134	0	PDGFA - PDGFRB	PDGF	PDGFA	PDGFRB	Secreted Signaling	PMID: 15207812
Macrophage-like VSMC	T-cell-like VSMC	PDGFA_PDGFRB	0.000624552	0	PDGFA - PDGFRB	PDGF	PDGFA	PDGFRB	Secreted Signaling	PMID: 15207812
T-cell-like VSMC	T-cell-like VSMC	PDGFA_PDGFRB	0.00145988	0	PDGFA - PDGFRB	PDGF	PDGFA	PDGFRB	Secreted Signaling	PMID: 15207812
Macrophage-like VSMC	Contractile VSMC	PDGFB_PDGFRA	0.000331036	0	PDGFB - PDGFRA	PDGF	PDGFB	PDGFRA	Secreted Signaling	PMID: 15207812
Macrophage-like VSMC	Mesenchymal-like VSMC	PDGFB_PDGFRA	0.000426686	0	PDGFB - PDGFRA	PDGF	PDGFB	PDGFRA	Secreted Signaling	PMID: 15207812
Macrophage-like VSMC	Macrophage-like VSMC	PDGFB_PDGFRA	0.000318002	0	PDGFB - PDGFRA	PDGF	PDGFB	PDGFRA	Secreted Signaling	PMID: 15207812
Macrophage-like VSMC	T-cell-like VSMC	PDGFB_PDGFRA	0.000286253	0	PDGFB - PDGFRA	PDGF	PDGFB	PDGFRA	Secreted Signaling	PMID: 15207812
Macrophage-like VSMC	Contractile VSMC	PDGFB_PDGFRB	0.000333445	0	PDGFB - PDGFRB	PDGF	PDGFB	PDGFRB	Secreted Signaling	PMID: 15207812
Macrophage-like VSMC	Mesenchymal-like VSMC	PDGFB_PDGFRB	0.00150609	0	PDGFB - PDGFRB	PDGF	PDGFB	PDGFRB	Secreted Signaling	PMID: 15207812
Macrophage-like VSMC	Macrophage-like VSMC	PDGFB_PDGFRB	0.0003406	0	PDGFB - PDGFRB	PDGF	PDGFB	PDGFRB	Secreted Signaling	PMID: 15207812
Macrophage-like VSMC	T-cell-like VSMC	PDGFB_PDGFRB	0.000419685	0	PDGFB - PDGFRB	PDGF	PDGFB	PDGFRB	Secreted Signaling	PMID: 15207812
Contractile VSMC	Contractile VSMC	PDGFC_PDGFRA	0.000581943	0	PDGFC - PDGFRA	PDGF	PDGFC	PDGFRA	Secreted Signaling	PMID: 15207812
Mesenchymal-like VSMC	Contractile VSMC	PDGFC_PDGFRA	0.000494571	0	PDGFC - PDGFRA	PDGF	PDGFC	PDGFRA	Secreted Signaling	PMID: 15207812
Macrophage-like VSMC	Contractile VSMC	PDGFC_PDGFRA	0.000504834	0	PDGFC - PDGFRA	PDGF	PDGFC	PDGFRA	Secreted Signaling	PMID: 15207812
T-cell-like VSMC	Contractile VSMC	PDGFC_PDGFRA	0.00040701	0	PDGFC - PDGFRA	PDGF	PDGFC	PDGFRA	Secreted Signaling	PMID: 15207812
Macrophages	Contractile VSMC	PDGFC_PDGFRA	0.000763391	0	PDGFC - PDGFRA	PDGF	PDGFC	PDGFRA	Secreted Signaling	PMID: 15207812
Contractile VSMC	Mesenchymal-like VSMC	PDGFC_PDGFRA	0.000749912	0	PDGFC - PDGFRA	PDGF	PDGFC	PDGFRA	Secreted Signaling	PMID: 15207812
Mesenchymal-like VSMC	Mesenchymal-like VSMC	PDGFC_PDGFRA	0.000637349	0	PDGFC - PDGFRA	PDGF	PDGFC	PDGFRA	Secreted Signaling	PMID: 15207812
Macrophage-like VSMC	Mesenchymal-like VSMC	PDGFC_PDGFRA	0.000650607	0	PDGFC - PDGFRA	PDGF	PDGFC	PDGFRA	Secreted Signaling	PMID: 15207812
T-cell-like VSMC	Mesenchymal-like VSMC	PDGFC_PDGFRA	0.000524567	0	PDGFC - PDGFRA	PDGF	PDGFC	PDGFRA	Secreted Signaling	PMID: 15207812
Macrophages	Mesenchymal-like VSMC	PDGFC_PDGFRA	0.000983797	0	PDGFC - PDGFRA	PDGF	PDGFC	PDGFRA	Secreted Signaling	PMID: 15207812
Contractile VSMC	Macrophage-like VSMC	PDGFC_PDGFRA	0.000559061	0	PDGFC - PDGFRA	PDGF	PDGFC	PDGFRA	Secreted Signaling	PMID: 15207812
Mesenchymal-like VSMC	Macrophage-like VSMC	PDGFC_PDGFRA	0.00047512	0	PDGFC - PDGFRA	PDGF	PDGFC	PDGFRA	Secreted Signaling	PMID: 15207812
Macrophage-like VSMC	Macrophage-like VSMC	PDGFC_PDGFRA	0.000484974	0	PDGFC - PDGFRA	PDGF	PDGFC	PDGFRA	Secreted Signaling	PMID: 15207812
T-cell-like VSMC	Macrophage-like VSMC	PDGFC_PDGFRA	0.000390992	0	PDGFC - PDGFRA	PDGF	PDGFC	PDGFRA	Secreted Signaling	PMID: 15207812
Macrophages	Macrophage-like VSMC	PDGFC_PDGFRA	0.000733364	0	PDGFC - PDGFRA	PDGF	PDGFC	PDGFRA	Secreted Signaling	PMID: 15207812
Contractile VSMC	T-cell-like VSMC	PDGFC_PDGFRA	0.000503257	0	PDGFC - PDGFRA	PDGF	PDGFC	PDGFRA	Secreted Signaling	PMID: 15207812
Mesenchymal-like VSMC	T-cell-like VSMC	PDGFC_PDGFRA	0.000427693	0	PDGFC - PDGFRA	PDGF	PDGFC	PDGFRA	Secreted Signaling	PMID: 15207812
Macrophage-like VSMC	T-cell-like VSMC	PDGFC_PDGFRA	0.000436561	0	PDGFC - PDGFRA	PDGF	PDGFC	PDGFRA	Secreted Signaling	PMID: 15207812
T-cell-like VSMC	T-cell-like VSMC	PDGFC_PDGFRA	0.000351958	0	PDGFC - PDGFRA	PDGF	PDGFC	PDGFRA	Secreted Signaling	PMID: 15207812
Macrophages	T-cell-like VSMC	PDGFC_PDGFRA	0.000660156	0	PDGFC - PDGFRA	PDGF	PDGFC	PDGFRA	Secreted Signaling	PMID: 15207812
Contractile VSMC	Contractile VSMC	PDGFD_PDGFRB	0.000346469	0	PDGFD - PDGFRB	PDGF	PDGFD	PDGFRB	Secreted Signaling	PMID: 15207812
Mesenchymal-like VSMC	Contractile VSMC	PDGFD_PDGFRB	0.000468934	0	PDGFD - PDGFRB	PDGF	PDGFD	PDGFRB	Secreted Signaling	PMID: 15207812
Macrophage-like VSMC	Contractile VSMC	PDGFD_PDGFRB	0.000320959	0	PDGFD - PDGFRB	PDGF	PDGFD	PDGFRB	Secreted Signaling	PMID: 15207812
T-cell-like VSMC	Contractile VSMC	PDGFD_PDGFRB	0.000513812	0	PDGFD - PDGFRB	PDGF	PDGFD	PDGFRB	Secreted Signaling	PMID: 15207812
Contractile VSMC	Mesenchymal-like VSMC	PDGFD_PDGFRB	0.00156449	0	PDGFD - PDGFRB	PDGF	PDGFD	PDGFRB	Secreted Signaling	PMID: 15207812
Mesenchymal-like VSMC	Mesenchymal-like VSMC	PDGFD_PDGFRB	0.00211452	0	PDGFD - PDGFRB	PDGF	PDGFD	PDGFRB	Secreted Signaling	PMID: 15207812
Macrophage-like VSMC	Mesenchymal-like VSMC	PDGFD_PDGFRB	0.00144984	0	PDGFD - PDGFRB	PDGF	PDGFD	PDGFRB	Secreted Signaling	PMID: 15207812
T-cell-like VSMC	Mesenchymal-like VSMC	PDGFD_PDGFRB	0.00231669	0	PDGFD - PDGFRB	PDGF	PDGFD	PDGFRB	Secreted Signaling	PMID: 15207812
Contractile VSMC	Macrophage-like VSMC	PDGFD_PDGFRB	0.000353904	0	PDGFD - PDGFRB	PDGF	PDGFD	PDGFRB	Secreted Signaling	PMID: 15207812
Mesenchymal-like VSMC	Macrophage-like VSMC	PDGFD_PDGFRB	0.000479003	0	PDGFD - PDGFRB	PDGF	PDGFD	PDGFRB	Secreted Signaling	PMID: 15207812
Macrophage-like VSMC	Macrophage-like VSMC	PDGFD_PDGFRB	0.000327846	0	PDGFD - PDGFRB	PDGF	PDGFD	PDGFRB	Secreted Signaling	PMID: 15207812
T-cell-like VSMC	Macrophage-like VSMC	PDGFD_PDGFRB	0.000524846	0	PDGFD - PDGFRB	PDGF	PDGFD	PDGFRB	Secreted Signaling	PMID: 15207812
Contractile VSMC	T-cell-like VSMC	PDGFD_PDGFRB	0.000436069	0	PDGFD - PDGFRB	PDGF	PDGFD	PDGFRB	Secreted Signaling	PMID: 15207812
Mesenchymal-like VSMC	T-cell-like VSMC	PDGFD_PDGFRB	0.000590147	0	PDGFD - PDGFRB	PDGF	PDGFD	PDGFRB	Secreted Signaling	PMID: 15207812
Macrophage-like VSMC	T-cell-like VSMC	PDGFD_PDGFRB	0.000403972	0	PDGFD - PDGFRB	PDGF	PDGFD	PDGFRB	Secreted Signaling	PMID: 15207812
T-cell-like VSMC	T-cell-like VSMC	PDGFD_PDGFRB	0.000646623	0	PDGFD - PDGFRB	PDGF	PDGFD	PDGFRB	Secreted Signaling	PMID: 15207812
Macrophage-like VSMC	Contractile VSMC	IGF1_IGF1R	0.000150433	0	IGF1 - IGF1R	IGF	IGF1	IGF1R	Secreted Signaling	PMID: 14604834
Macrophages	Contractile VSMC	IGF1_IGF1R	0.0005104	0	IGF1 - IGF1R	IGF	IGF1	IGF1R	Secreted Signaling	PMID: 14604834
Macrophage-like VSMC	Mesenchymal-like VSMC	IGF1_IGF1R	0.000120298	0	IGF1 - IGF1R	IGF	IGF1	IGF1R	Secreted Signaling	PMID: 14604834
Macrophages	Mesenchymal-like VSMC	IGF1_IGF1R	0.00040817	0	IGF1 - IGF1R	IGF	IGF1	IGF1R	Secreted Signaling	PMID: 14604834
Macrophage-like VSMC	Macrophage-like VSMC	IGF1_IGF1R	9.23e-05	0	IGF1 - IGF1R	IGF	IGF1	IGF1R	Secreted Signaling	PMID: 14604834
Macrophages	Macrophage-like VSMC	IGF1_IGF1R	0.000313127	0	IGF1 - IGF1R	IGF	IGF1	IGF1R	Secreted Signaling	PMID: 14604834
T-cell-like VSMC	Macrophage-like VSMC	CCL5_CCR1	0.00814724	0	CCL5 - CCR1	CCL	CCL5	CCR1	Secreted Signaling	KEGG: hsa04060
CD8+ T-cells	Macrophage-like VSMC	CCL5_CCR1	0.0119877	0	CCL5 - CCR1	CCL	CCL5	CCR1	Secreted Signaling	KEGG: hsa04060
CD4+ T-cells	Macrophage-like VSMC	CCL5_CCR1	0.00584448	0	CCL5 - CCR1	CCL	CCL5	CCR1	Secreted Signaling	KEGG: hsa04060
B-cells	Macrophage-like VSMC	CCL5_CCR1	0.0017855	0	CCL5 - CCR1	CCL	CCL5	CCR1	Secreted Signaling	KEGG: hsa04060
T-cell-like VSMC	Macrophages	CCL5_CCR1	0.0142168	0	CCL5 - CCR1	CCL	CCL5	CCR1	Secreted Signaling	KEGG: hsa04060
CD8+ T-cells	Macrophages	CCL5_CCR1	0.0208582	0	CCL5 - CCR1	CCL	CCL5	CCR1	Secreted Signaling	KEGG: hsa04060
CD4+ T-cells	Macrophages	CCL5_CCR1	0.0102162	0	CCL5 - CCR1	CCL	CCL5	CCR1	Secreted Signaling	KEGG: hsa04060
B-cells	Macrophages	CCL5_CCR1	0.00313064	0	CCL5 - CCR1	CCL	CCL5	CCR1	Secreted Signaling	KEGG: hsa04060
Mesenchymal-like VSMC	Macrophage-like VSMC	CCL3_CCR1	0.000850365	0	CCL3 - CCR1	CCL	CCL3	CCR1	Secreted Signaling	KEGG: hsa04060
Macrophage-like VSMC	Macrophage-like VSMC	CCL3_CCR1	0.0041308	0	CCL3 - CCR1	CCL	CCL3	CCR1	Secreted Signaling	KEGG: hsa04060
T-cell-like VSMC	Macrophage-like VSMC	CCL3_CCR1	0.0010543	0	CCL3 - CCR1	CCL	CCL3	CCR1	Secreted Signaling	KEGG: hsa04060
CD8+ T-cells	Macrophage-like VSMC	CCL3_CCR1	0.00136979	0	CCL3 - CCR1	CCL	CCL3	CCR1	Secreted Signaling	KEGG: hsa04060
Macrophages	Macrophage-like VSMC	CCL3_CCR1	0.0110597	0	CCL3 - CCR1	CCL	CCL3	CCR1	Secreted Signaling	KEGG: hsa04060
B-cells	Macrophage-like VSMC	CCL3_CCR1	0.00132607	0	CCL3 - CCR1	CCL	CCL3	CCR1	Secreted Signaling	KEGG: hsa04060
Mesenchymal-like VSMC	Macrophages	CCL3_CCR1	0.00149206	0	CCL3 - CCR1	CCL	CCL3	CCR1	Secreted Signaling	KEGG: hsa04060
Macrophage-like VSMC	Macrophages	CCL3_CCR1	0.00723001	0	CCL3 - CCR1	CCL	CCL3	CCR1	Secreted Signaling	KEGG: hsa04060
T-cell-like VSMC	Macrophages	CCL3_CCR1	0.00184959	0	CCL3 - CCR1	CCL	CCL3	CCR1	Secreted Signaling	KEGG: hsa04060
CD8+ T-cells	Macrophages	CCL3_CCR1	0.00240249	0	CCL3 - CCR1	CCL	CCL3	CCR1	Secreted Signaling	KEGG: hsa04060
Macrophages	Macrophages	CCL3_CCR1	0.019257	0	CCL3 - CCR1	CCL	CCL3	CCR1	Secreted Signaling	KEGG: hsa04060
B-cells	Macrophages	CCL3_CCR1	0.00232589	0	CCL3 - CCR1	CCL	CCL3	CCR1	Secreted Signaling	KEGG: hsa04060
Mesenchymal-like VSMC	Macrophage-like VSMC	CCL3L1_CCR1	0.000826408	0	CCL3L1 - CCR1	CCL	CCL3L1	CCR1	Secreted Signaling	KEGG: hsa04060
Macrophage-like VSMC	Macrophage-like VSMC	CCL3L1_CCR1	0.00130439	0	CCL3L1 - CCR1	CCL	CCL3L1	CCR1	Secreted Signaling	KEGG: hsa04060
T-cell-like VSMC	Macrophage-like VSMC	CCL3L1_CCR1	0.000550141	0	CCL3L1 - CCR1	CCL	CCL3L1	CCR1	Secreted Signaling	KEGG: hsa04060
Macrophages	Macrophage-like VSMC	CCL3L1_CCR1	0.00789418	0	CCL3L1 - CCR1	CCL	CCL3L1	CCR1	Secreted Signaling	KEGG: hsa04060
Mesenchymal-like VSMC	Macrophages	CCL3L1_CCR1	0.00145005	0	CCL3L1 - CCR1	CCL	CCL3L1	CCR1	Secreted Signaling	KEGG: hsa04060
Macrophage-like VSMC	Macrophages	CCL3L1_CCR1	0.0022879	0	CCL3L1 - CCR1	CCL	CCL3L1	CCR1	Secreted Signaling	KEGG: hsa04060
T-cell-like VSMC	Macrophages	CCL3L1_CCR1	0.000965499	0	CCL3L1 - CCR1	CCL	CCL3L1	CCR1	Secreted Signaling	KEGG: hsa04060
Macrophages	Macrophages	CCL3L1_CCR1	0.0137779	0	CCL3L1 - CCR1	CCL	CCL3L1	CCR1	Secreted Signaling	KEGG: hsa04060
Mesenchymal-like VSMC	Macrophage-like VSMC	CXCL12_CXCR4	0.00116055	0	CXCL12 - CXCR4	CXCL	CXCL12	CXCR4	Secreted Signaling	KEGG: hsa04060
Macrophage-like VSMC	Macrophage-like VSMC	CXCL12_CXCR4	0.00133154	0	CXCL12 - CXCR4	CXCL	CXCL12	CXCR4	Secreted Signaling	KEGG: hsa04060
T-cell-like VSMC	Macrophage-like VSMC	CXCL12_CXCR4	0.00109505	0.01	CXCL12 - CXCR4	CXCL	CXCL12	CXCR4	Secreted Signaling	KEGG: hsa04060
Macrophages	Macrophage-like VSMC	CXCL12_CXCR4	0.0019432	0	CXCL12 - CXCR4	CXCL	CXCL12	CXCR4	Secreted Signaling	KEGG: hsa04060
Mesenchymal-like VSMC	T-cell-like VSMC	CXCL12_CXCR4	0.0141776	0	CXCL12 - CXCR4	CXCL	CXCL12	CXCR4	Secreted Signaling	KEGG: hsa04060
Macrophage-like VSMC	T-cell-like VSMC	CXCL12_CXCR4	0.0162353	0	CXCL12 - CXCR4	CXCL	CXCL12	CXCR4	Secreted Signaling	KEGG: hsa04060
T-cell-like VSMC	T-cell-like VSMC	CXCL12_CXCR4	0.0133874	0	CXCL12 - CXCR4	CXCL	CXCL12	CXCR4	Secreted Signaling	KEGG: hsa04060
Macrophages	T-cell-like VSMC	CXCL12_CXCR4	0.023532	0	CXCL12 - CXCR4	CXCL	CXCL12	CXCR4	Secreted Signaling	KEGG: hsa04060
Mesenchymal-like VSMC	CD8+ T-cells	CXCL12_CXCR4	0.0196242	0	CXCL12 - CXCR4	CXCL	CXCL12	CXCR4	Secreted Signaling	KEGG: hsa04060
Macrophage-like VSMC	CD8+ T-cells	CXCL12_CXCR4	0.0224545	0	CXCL12 - CXCR4	CXCL	CXCL12	CXCR4	Secreted Signaling	KEGG: hsa04060
T-cell-like VSMC	CD8+ T-cells	CXCL12_CXCR4	0.0185361	0	CXCL12 - CXCR4	CXCL	CXCL12	CXCR4	Secreted Signaling	KEGG: hsa04060
Macrophages	CD8+ T-cells	CXCL12_CXCR4	0.032454	0	CXCL12 - CXCR4	CXCL	CXCL12	CXCR4	Secreted Signaling	KEGG: hsa04060
Mesenchymal-like VSMC	Macrophages	CXCL12_CXCR4	0.00678762	0	CXCL12 - CXCR4	CXCL	CXCL12	CXCR4	Secreted Signaling	KEGG: hsa04060
Macrophage-like VSMC	Macrophages	CXCL12_CXCR4	0.00778123	0	CXCL12 - CXCR4	CXCL	CXCL12	CXCR4	Secreted Signaling	KEGG: hsa04060
T-cell-like VSMC	Macrophages	CXCL12_CXCR4	0.00640662	0.01	CXCL12 - CXCR4	CXCL	CXCL12	CXCR4	Secreted Signaling	KEGG: hsa04060
Macrophages	Macrophages	CXCL12_CXCR4	0.0113221	0	CXCL12 - CXCR4	CXCL	CXCL12	CXCR4	Secreted Signaling	KEGG: hsa04060
Mesenchymal-like VSMC	CD4+ T-cells	CXCL12_CXCR4	0.0196472	0	CXCL12 - CXCR4	CXCL	CXCL12	CXCR4	Secreted Signaling	KEGG: hsa04060
Macrophage-like VSMC	CD4+ T-cells	CXCL12_CXCR4	0.0224807	0	CXCL12 - CXCR4	CXCL	CXCL12	CXCR4	Secreted Signaling	KEGG: hsa04060
T-cell-like VSMC	CD4+ T-cells	CXCL12_CXCR4	0.0185579	0	CXCL12 - CXCR4	CXCL	CXCL12	CXCR4	Secreted Signaling	KEGG: hsa04060
Macrophages	CD4+ T-cells	CXCL12_CXCR4	0.0324915	0	CXCL12 - CXCR4	CXCL	CXCL12	CXCR4	Secreted Signaling	KEGG: hsa04060
Mesenchymal-like VSMC	B-cells	CXCL12_CXCR4	0.0169766	0	CXCL12 - CXCR4	CXCL	CXCL12	CXCR4	Secreted Signaling	KEGG: hsa04060
Macrophage-like VSMC	B-cells	CXCL12_CXCR4	0.0194325	0	CXCL12 - CXCR4	CXCL	CXCL12	CXCR4	Secreted Signaling	KEGG: hsa04060
T-cell-like VSMC	B-cells	CXCL12_CXCR4	0.0160329	0	CXCL12 - CXCR4	CXCL	CXCL12	CXCR4	Secreted Signaling	KEGG: hsa04060
Macrophages	B-cells	CXCL12_CXCR4	0.028125	0	CXCL12 - CXCR4	CXCL	CXCL12	CXCR4	Secreted Signaling	KEGG: hsa04060
Mesenchymal-like VSMC	Macrophage-like VSMC	CXCL12_ACKR3	0.000740804	0	CXCL12 - ACKR3	CXCL	CXCL12	ACKR3	Secreted Signaling	KEGG: hsa04060
Macrophage-like VSMC	Macrophage-like VSMC	CXCL12_ACKR3	0.000850005	0	CXCL12 - ACKR3	CXCL	CXCL12	ACKR3	Secreted Signaling	KEGG: hsa04060
T-cell-like VSMC	Macrophage-like VSMC	CXCL12_ACKR3	0.000698983	0	CXCL12 - ACKR3	CXCL	CXCL12	ACKR3	Secreted Signaling	KEGG: hsa04060
Macrophages	Macrophage-like VSMC	CXCL12_ACKR3	0.00124074	0	CXCL12 - ACKR3	CXCL	CXCL12	ACKR3	Secreted Signaling	KEGG: hsa04060
Macrophage-like VSMC	T-cell-like VSMC	CXCL16_CXCR6	0.00433429	0	CXCL16 - CXCR6	CXCL	CXCL16	CXCR6	Secreted Signaling	KEGG: hsa04060
Macrophages	T-cell-like VSMC	CXCL16_CXCR6	0.00878952	0	CXCL16 - CXCR6	CXCL	CXCL16	CXCR6	Secreted Signaling	KEGG: hsa04060
Macrophage-like VSMC	CD8+ T-cells	CXCL16_CXCR6	0.00808901	0	CXCL16 - CXCR6	CXCL	CXCL16	CXCR6	Secreted Signaling	KEGG: hsa04060
Macrophages	CD8+ T-cells	CXCL16_CXCR6	0.0163404	0	CXCL16 - CXCR6	CXCL	CXCL16	CXCR6	Secreted Signaling	KEGG: hsa04060
Macrophage-like VSMC	CD4+ T-cells	CXCL16_CXCR6	0.00667883	0	CXCL16 - CXCR6	CXCL	CXCL16	CXCR6	Secreted Signaling	KEGG: hsa04060
Macrophages	CD4+ T-cells	CXCL16_CXCR6	0.0135113	0	CXCL16 - CXCR6	CXCL	CXCL16	CXCR6	Secreted Signaling	KEGG: hsa04060
Contractile VSMC	CD8+ T-cells	MIF_CD74_CXCR4	0.0600801	0	MIF - (CD74+CXCR4)	MIF	MIF	CD74_CXCR4	Secreted Signaling	PMID: 29637711; PMID: 24760155
CD8+ T-cells	CD8+ T-cells	MIF_CD74_CXCR4	0.0645559	0	MIF - (CD74+CXCR4)	MIF	MIF	CD74_CXCR4	Secreted Signaling	PMID: 29637711; PMID: 24760155
CD4+ T-cells	CD8+ T-cells	MIF_CD74_CXCR4	0.0702464	0	MIF - (CD74+CXCR4)	MIF	MIF	CD74_CXCR4	Secreted Signaling	PMID: 29637711; PMID: 24760155
Contractile VSMC	Macrophages	MIF_CD74_CXCR4	0.0634345	0	MIF - (CD74+CXCR4)	MIF	MIF	CD74_CXCR4	Secreted Signaling	PMID: 29637711; PMID: 24760155
CD8+ T-cells	Macrophages	MIF_CD74_CXCR4	0.0681421	0	MIF - (CD74+CXCR4)	MIF	MIF	CD74_CXCR4	Secreted Signaling	PMID: 29637711; PMID: 24760155
CD4+ T-cells	Macrophages	MIF_CD74_CXCR4	0.0741236	0	MIF - (CD74+CXCR4)	MIF	MIF	CD74_CXCR4	Secreted Signaling	PMID: 29637711; PMID: 24760155
Contractile VSMC	CD4+ T-cells	MIF_CD74_CXCR4	0.0485475	0	MIF - (CD74+CXCR4)	MIF	MIF	CD74_CXCR4	Secreted Signaling	PMID: 29637711; PMID: 24760155
CD8+ T-cells	CD4+ T-cells	MIF_CD74_CXCR4	0.0522119	0	MIF - (CD74+CXCR4)	MIF	MIF	CD74_CXCR4	Secreted Signaling	PMID: 29637711; PMID: 24760155
CD4+ T-cells	CD4+ T-cells	MIF_CD74_CXCR4	0.0568804	0	MIF - (CD74+CXCR4)	MIF	MIF	CD74_CXCR4	Secreted Signaling	PMID: 29637711; PMID: 24760155
Contractile VSMC	B-cells	MIF_CD74_CXCR4	0.088936	0	MIF - (CD74+CXCR4)	MIF	MIF	CD74_CXCR4	Secreted Signaling	PMID: 29637711; PMID: 24760155
Macrophage-like VSMC	B-cells	MIF_CD74_CXCR4	0.0724958	0	MIF - (CD74+CXCR4)	MIF	MIF	CD74_CXCR4	Secreted Signaling	PMID: 29637711; PMID: 24760155
T-cell-like VSMC	B-cells	MIF_CD74_CXCR4	0.0836197	0	MIF - (CD74+CXCR4)	MIF	MIF	CD74_CXCR4	Secreted Signaling	PMID: 29637711; PMID: 24760155
CD8+ T-cells	B-cells	MIF_CD74_CXCR4	0.0953435	0	MIF - (CD74+CXCR4)	MIF	MIF	CD74_CXCR4	Secreted Signaling	PMID: 29637711; PMID: 24760155
CD4+ T-cells	B-cells	MIF_CD74_CXCR4	0.103448	0	MIF - (CD74+CXCR4)	MIF	MIF	CD74_CXCR4	Secreted Signaling	PMID: 29637711; PMID: 24760155
B-cells	B-cells	MIF_CD74_CXCR4	0.0671108	0	MIF - (CD74+CXCR4)	MIF	MIF	CD74_CXCR4	Secreted Signaling	PMID: 29637711; PMID: 24760155
Contractile VSMC	Macrophage-like VSMC	MIF_CD74_CD44	0.052402	0	MIF - (CD74+CD44)	MIF	MIF	CD74_CD44	Secreted Signaling	PMID: 29637711; PMID: 26175090
T-cell-like VSMC	Macrophage-like VSMC	MIF_CD74_CD44	0.0491517	0.02	MIF - (CD74+CD44)	MIF	MIF	CD74_CD44	Secreted Signaling	PMID: 29637711; PMID: 26175090
CD8+ T-cells	Macrophage-like VSMC	MIF_CD74_CD44	0.0563401	0	MIF - (CD74+CD44)	MIF	MIF	CD74_CD44	Secreted Signaling	PMID: 29637711; PMID: 26175090
CD4+ T-cells	Macrophage-like VSMC	MIF_CD74_CD44	0.0613538	0	MIF - (CD74+CD44)	MIF	MIF	CD74_CD44	Secreted Signaling	PMID: 29637711; PMID: 26175090
Contractile VSMC	CD8+ T-cells	MIF_CD74_CD44	0.0430585	0	MIF - (CD74+CD44)	MIF	MIF	CD74_CD44	Secreted Signaling	PMID: 29637711; PMID: 26175090
CD8+ T-cells	CD8+ T-cells	MIF_CD74_CD44	0.0463287	0	MIF - (CD74+CD44)	MIF	MIF	CD74_CD44	Secreted Signaling	PMID: 29637711; PMID: 26175090
CD4+ T-cells	CD8+ T-cells	MIF_CD74_CD44	0.0504993	0	MIF - (CD74+CD44)	MIF	MIF	CD74_CD44	Secreted Signaling	PMID: 29637711; PMID: 26175090
Contractile VSMC	Macrophages	MIF_CD74_CD44	0.0561434	0	MIF - (CD74+CD44)	MIF	MIF	CD74_CD44	Secreted Signaling	PMID: 29637711; PMID: 26175090
Macrophage-like VSMC	Macrophages	MIF_CD74_CD44	0.0454626	0.03	MIF - (CD74+CD44)	MIF	MIF	CD74_CD44	Secreted Signaling	PMID: 29637711; PMID: 26175090
T-cell-like VSMC	Macrophages	MIF_CD74_CD44	0.052674	0	MIF - (CD74+CD44)	MIF	MIF	CD74_CD44	Secreted Signaling	PMID: 29637711; PMID: 26175090
CD8+ T-cells	Macrophages	MIF_CD74_CD44	0.0603448	0	MIF - (CD74+CD44)	MIF	MIF	CD74_CD44	Secreted Signaling	PMID: 29637711; PMID: 26175090
CD4+ T-cells	Macrophages	MIF_CD74_CD44	0.0656902	0	MIF - (CD74+CD44)	MIF	MIF	CD74_CD44	Secreted Signaling	PMID: 29637711; PMID: 26175090
B-cells	Macrophages	MIF_CD74_CD44	0.0419947	0	MIF - (CD74+CD44)	MIF	MIF	CD74_CD44	Secreted Signaling	PMID: 29637711; PMID: 26175090
CD8+ T-cells	CD4+ T-cells	MIF_CD74_CD44	0.0374318	0	MIF - (CD74+CD44)	MIF	MIF	CD74_CD44	Secreted Signaling	PMID: 29637711; PMID: 26175090
CD4+ T-cells	CD4+ T-cells	MIF_CD74_CD44	0.0408357	0	MIF - (CD74+CD44)	MIF	MIF	CD74_CD44	Secreted Signaling	PMID: 29637711; PMID: 26175090
Contractile VSMC	B-cells	MIF_CD74_CD44	0.0530287	0	MIF - (CD74+CD44)	MIF	MIF	CD74_CD44	Secreted Signaling	PMID: 29637711; PMID: 26175090
T-cell-like VSMC	B-cells	MIF_CD74_CD44	0.0497416	0	MIF - (CD74+CD44)	MIF	MIF	CD74_CD44	Secreted Signaling	PMID: 29637711; PMID: 26175090
CD8+ T-cells	B-cells	MIF_CD74_CD44	0.0570111	0	MIF - (CD74+CD44)	MIF	MIF	CD74_CD44	Secreted Signaling	PMID: 29637711; PMID: 26175090
CD4+ T-cells	B-cells	MIF_CD74_CD44	0.0620806	0	MIF - (CD74+CD44)	MIF	MIF	CD74_CD44	Secreted Signaling	PMID: 29637711; PMID: 26175090
Contractile VSMC	Macrophage-like VSMC	MIF_ACKR3	0.00381942	0	MIF - ACKR3	MIF	MIF	ACKR3	Secreted Signaling	PMID: 26175090
Macrophage-like VSMC	Macrophage-like VSMC	MIF_ACKR3	0.00306053	0	MIF - ACKR3	MIF	MIF	ACKR3	Secreted Signaling	PMID: 26175090
T-cell-like VSMC	Macrophage-like VSMC	MIF_ACKR3	0.00357117	0	MIF - ACKR3	MIF	MIF	ACKR3	Secreted Signaling	PMID: 26175090
CD8+ T-cells	Macrophage-like VSMC	MIF_ACKR3	0.00412234	0	MIF - ACKR3	MIF	MIF	ACKR3	Secreted Signaling	PMID: 26175090
Macrophages	Macrophage-like VSMC	MIF_ACKR3	0.000809673	0	MIF - ACKR3	MIF	MIF	ACKR3	Secreted Signaling	PMID: 26175090
CD4+ T-cells	Macrophage-like VSMC	MIF_ACKR3	0.00451141	0	MIF - ACKR3	MIF	MIF	ACKR3	Secreted Signaling	PMID: 26175090
B-cells	Macrophage-like VSMC	MIF_ACKR3	0.00281752	0	MIF - ACKR3	MIF	MIF	ACKR3	Secreted Signaling	PMID: 26175090
Mesenchymal-like VSMC	Macrophage-like VSMC	IL34_CSF1R	0.00327412	0	IL34 - CSF1R	CSF	IL34	CSF1R	Secreted Signaling	KEGG: hsa04060
Mesenchymal-like VSMC	Macrophages	IL34_CSF1R	0.00754128	0	IL34 - CSF1R	CSF	IL34	CSF1R	Secreted Signaling	KEGG: hsa04060
T-cell-like VSMC	Macrophage-like VSMC	CSF1_CSF1R	0.00245705	0	CSF1 - CSF1R	CSF	CSF1	CSF1R	Secreted Signaling	KEGG: hsa04060
T-cell-like VSMC	Macrophages	CSF1_CSF1R	0.00566536	0	CSF1 - CSF1R	CSF	CSF1	CSF1R	Secreted Signaling	KEGG: hsa04060
Macrophages	Macrophage-like VSMC	IL16_CD4	0.00222762	0	IL16 - CD4	IL16	IL16	CD4	Secreted Signaling	KEGG: hsa04060
B-cells	Macrophage-like VSMC	IL16_CD4	0.00116746	0	IL16 - CD4	IL16	IL16	CD4	Secreted Signaling	KEGG: hsa04060
Macrophages	Macrophages	IL16_CD4	0.00445123	0	IL16 - CD4	IL16	IL16	CD4	Secreted Signaling	KEGG: hsa04060
B-cells	Macrophages	IL16_CD4	0.00233531	0	IL16 - CD4	IL16	IL16	CD4	Secreted Signaling	KEGG: hsa04060
Macrophages	CD4+ T-cells	IL16_CD4	0.0013053	0	IL16 - CD4	IL16	IL16	CD4	Secreted Signaling	KEGG: hsa04060
B-cells	CD4+ T-cells	IL16_CD4	0.000683789	0	IL16 - CD4	IL16	IL16	CD4	Secreted Signaling	KEGG: hsa04060
T-cell-like VSMC	Macrophage-like VSMC	IFNG_IFNGR1_IFNGR2	0.00332546	0	IFNG - (IFNGR1+IFNGR2)	IFN-II	IFNG	IFNGR1_IFNGR2	Secreted Signaling	KEGG: hsa04060
CD8+ T-cells	Macrophage-like VSMC	IFNG_IFNGR1_IFNGR2	0.00457516	0	IFNG - (IFNGR1+IFNGR2)	IFN-II	IFNG	IFNGR1_IFNGR2	Secreted Signaling	KEGG: hsa04060
CD4+ T-cells	Macrophage-like VSMC	IFNG_IFNGR1_IFNGR2	0.00276735	0	IFNG - (IFNGR1+IFNGR2)	IFN-II	IFNG	IFNGR1_IFNGR2	Secreted Signaling	KEGG: hsa04060
T-cell-like VSMC	Macrophages	IFNG_IFNGR1_IFNGR2	0.00469341	0	IFNG - (IFNGR1+IFNGR2)	IFN-II	IFNG	IFNGR1_IFNGR2	Secreted Signaling	KEGG: hsa04060
CD8+ T-cells	Macrophages	IFNG_IFNGR1_IFNGR2	0.00645386	0	IFNG - (IFNGR1+IFNGR2)	IFN-II	IFNG	IFNGR1_IFNGR2	Secreted Signaling	KEGG: hsa04060
CD4+ T-cells	Macrophages	IFNG_IFNGR1_IFNGR2	0.00390662	0	IFNG - (IFNGR1+IFNGR2)	IFN-II	IFNG	IFNGR1_IFNGR2	Secreted Signaling	KEGG: hsa04060
T-cell-like VSMC	B-cells	IFNG_IFNGR1_IFNGR2	0.00137943	0	IFNG - (IFNGR1+IFNGR2)	IFN-II	IFNG	IFNGR1_IFNGR2	Secreted Signaling	KEGG: hsa04060
CD8+ T-cells	B-cells	IFNG_IFNGR1_IFNGR2	0.00189921	0	IFNG - (IFNGR1+IFNGR2)	IFN-II	IFNG	IFNGR1_IFNGR2	Secreted Signaling	KEGG: hsa04060
CD4+ T-cells	B-cells	IFNG_IFNGR1_IFNGR2	0.00114754	0	IFNG - (IFNGR1+IFNGR2)	IFN-II	IFNG	IFNGR1_IFNGR2	Secreted Signaling	KEGG: hsa04060
Macrophages	Contractile VSMC	TNF_TNFRSF1A	0.00152716	0	TNF - TNFRSF1A	TNF	TNF	TNFRSF1A	Secreted Signaling	KEGG: hsa04060
Macrophages	Mesenchymal-like VSMC	TNF_TNFRSF1A	0.00512555	0	TNF - TNFRSF1A	TNF	TNF	TNFRSF1A	Secreted Signaling	KEGG: hsa04060
Macrophages	Macrophage-like VSMC	TNF_TNFRSF1A	0.00187483	0	TNF - TNFRSF1A	TNF	TNF	TNFRSF1A	Secreted Signaling	KEGG: hsa04060
Macrophages	T-cell-like VSMC	TNF_TNFRSF1A	0.00160218	0	TNF - TNFRSF1A	TNF	TNF	TNFRSF1A	Secreted Signaling	KEGG: hsa04060
Macrophages	Macrophages	TNF_TNFRSF1A	0.00534056	0	TNF - TNFRSF1A	TNF	TNF	TNFRSF1A	Secreted Signaling	KEGG: hsa04060
Macrophages	Macrophage-like VSMC	TNF_TNFRSF1B	0.00185485	0	TNF - TNFRSF1B	TNF	TNF	TNFRSF1B	Secreted Signaling	KEGG: hsa04060
Macrophages	T-cell-like VSMC	TNF_TNFRSF1B	0.00207376	0	TNF - TNFRSF1B	TNF	TNF	TNFRSF1B	Secreted Signaling	KEGG: hsa04060
Macrophages	CD8+ T-cells	TNF_TNFRSF1B	0.00347947	0	TNF - TNFRSF1B	TNF	TNF	TNFRSF1B	Secreted Signaling	KEGG: hsa04060
Macrophages	Macrophages	TNF_TNFRSF1B	0.00742113	0	TNF - TNFRSF1B	TNF	TNF	TNFRSF1B	Secreted Signaling	KEGG: hsa04060
Macrophages	CD4+ T-cells	TNF_TNFRSF1B	0.00326914	0	TNF - TNFRSF1B	TNF	TNF	TNFRSF1B	Secreted Signaling	KEGG: hsa04060
Macrophages	B-cells	TNF_TNFRSF1B	0.00214079	0	TNF - TNFRSF1B	TNF	TNF	TNFRSF1B	Secreted Signaling	KEGG: hsa04060
Contractile VSMC	Contractile VSMC	TNFSF12_TNFRSF12A	0.00471965	0	TNFSF12 - TNFRSF12A	TWEAK	TNFSF12	TNFRSF12A	Secreted Signaling	KEGG: hsa04060
Mesenchymal-like VSMC	Contractile VSMC	TNFSF12_TNFRSF12A	0.00617167	0	TNFSF12 - TNFRSF12A	TWEAK	TNFSF12	TNFRSF12A	Secreted Signaling	KEGG: hsa04060
Macrophage-like VSMC	Contractile VSMC	TNFSF12_TNFRSF12A	0.00444334	0	TNFSF12 - TNFRSF12A	TWEAK	TNFSF12	TNFRSF12A	Secreted Signaling	KEGG: hsa04060
T-cell-like VSMC	Contractile VSMC	TNFSF12_TNFRSF12A	0.0040819	0	TNFSF12 - TNFRSF12A	TWEAK	TNFSF12	TNFRSF12A	Secreted Signaling	KEGG: hsa04060
Macrophages	Contractile VSMC	TNFSF12_TNFRSF12A	0.00205638	0	TNFSF12 - TNFRSF12A	TWEAK	TNFSF12	TNFRSF12A	Secreted Signaling	KEGG: hsa04060
Contractile VSMC	Mesenchymal-like VSMC	TNFSF12_TNFRSF12A	0.00363201	0	TNFSF12 - TNFRSF12A	TWEAK	TNFSF12	TNFRSF12A	Secreted Signaling	KEGG: hsa04060
Mesenchymal-like VSMC	Mesenchymal-like VSMC	TNFSF12_TNFRSF12A	0.004751	0	TNFSF12 - TNFRSF12A	TWEAK	TNFSF12	TNFRSF12A	Secreted Signaling	KEGG: hsa04060
Macrophage-like VSMC	Mesenchymal-like VSMC	TNFSF12_TNFRSF12A	0.00341915	0	TNFSF12 - TNFRSF12A	TWEAK	TNFSF12	TNFRSF12A	Secreted Signaling	KEGG: hsa04060
T-cell-like VSMC	Mesenchymal-like VSMC	TNFSF12_TNFRSF12A	0.00314076	0	TNFSF12 - TNFRSF12A	TWEAK	TNFSF12	TNFRSF12A	Secreted Signaling	KEGG: hsa04060
Macrophages	Mesenchymal-like VSMC	TNFSF12_TNFRSF12A	0.00158151	0	TNFSF12 - TNFRSF12A	TWEAK	TNFSF12	TNFRSF12A	Secreted Signaling	KEGG: hsa04060
Contractile VSMC	Macrophage-like VSMC	TNFSF12_TNFRSF12A	0.00783882	0	TNFSF12 - TNFRSF12A	TWEAK	TNFSF12	TNFRSF12A	Secreted Signaling	KEGG: hsa04060
Mesenchymal-like VSMC	Macrophage-like VSMC	TNFSF12_TNFRSF12A	0.0102406	0	TNFSF12 - TNFRSF12A	TWEAK	TNFSF12	TNFRSF12A	Secreted Signaling	KEGG: hsa04060
Macrophage-like VSMC	Macrophage-like VSMC	TNFSF12_TNFRSF12A	0.00738125	0	TNFSF12 - TNFRSF12A	TWEAK	TNFSF12	TNFRSF12A	Secreted Signaling	KEGG: hsa04060
T-cell-like VSMC	Macrophage-like VSMC	TNFSF12_TNFRSF12A	0.00678246	0	TNFSF12 - TNFRSF12A	TWEAK	TNFSF12	TNFRSF12A	Secreted Signaling	KEGG: hsa04060
Macrophages	Macrophage-like VSMC	TNFSF12_TNFRSF12A	0.00342148	0	TNFSF12 - TNFRSF12A	TWEAK	TNFSF12	TNFRSF12A	Secreted Signaling	KEGG: hsa04060
Contractile VSMC	T-cell-like VSMC	TNFSF12_TNFRSF12A	0.00357378	0	TNFSF12 - TNFRSF12A	TWEAK	TNFSF12	TNFRSF12A	Secreted Signaling	KEGG: hsa04060
Mesenchymal-like VSMC	T-cell-like VSMC	TNFSF12_TNFRSF12A	0.00467493	0	TNFSF12 - TNFRSF12A	TWEAK	TNFSF12	TNFRSF12A	Secreted Signaling	KEGG: hsa04060
Macrophage-like VSMC	T-cell-like VSMC	TNFSF12_TNFRSF12A	0.00336433	0	TNFSF12 - TNFRSF12A	TWEAK	TNFSF12	TNFRSF12A	Secreted Signaling	KEGG: hsa04060
T-cell-like VSMC	T-cell-like VSMC	TNFSF12_TNFRSF12A	0.00309039	0	TNFSF12 - TNFRSF12A	TWEAK	TNFSF12	TNFRSF12A	Secreted Signaling	KEGG: hsa04060
Macrophages	T-cell-like VSMC	TNFSF12_TNFRSF12A	0.00155611	0	TNFSF12 - TNFRSF12A	TWEAK	TNFSF12	TNFRSF12A	Secreted Signaling	KEGG: hsa04060
Macrophage-like VSMC	B-cells	TNFSF13B_TNFRSF13C	0.000986693	0	TNFSF13B - TNFRSF13C	BAFF	TNFSF13B	TNFRSF13C	Secreted Signaling	KEGG: hsa04060
Macrophages	B-cells	TNFSF13B_TNFRSF13C	0.0035054	0	TNFSF13B - TNFRSF13C	BAFF	TNFSF13B	TNFRSF13C	Secreted Signaling	KEGG: hsa04060
CD4+ T-cells	Macrophage-like VSMC	CD40LG_ITGA5_ITGB1	0.00417694	0	CD40LG - (ITGA5+ITGB1)	CD40	CD40LG	ITGA5_ITGB1	Secreted Signaling	PMID: 28676852
CD4+ T-cells	Macrophage-like VSMC	CD40LG_ITGAM_ITGB2	0.00348364	0	CD40LG - (ITGAM+ITGB2)	CD40	CD40LG	ITGAM_ITGB2	Secreted Signaling	PMID: 28676852
CD4+ T-cells	Macrophages	CD40LG_ITGAM_ITGB2	0.00733071	0	CD40LG - (ITGAM+ITGB2)	CD40	CD40LG	ITGAM_ITGB2	Secreted Signaling	PMID: 28676852
Macrophages	Contractile VSMC	SPP1_CD44	0.00369568	0	SPP1 - CD44	SPP1	SPP1	CD44	Secreted Signaling	PMID: 21907263
Macrophages	Mesenchymal-like VSMC	SPP1_CD44	0.00538967	0	SPP1 - CD44	SPP1	SPP1	CD44	Secreted Signaling	PMID: 21907263
Macrophages	Macrophage-like VSMC	SPP1_CD44	0.00585051	0	SPP1 - CD44	SPP1	SPP1	CD44	Secreted Signaling	PMID: 21907263
Macrophages	T-cell-like VSMC	SPP1_CD44	0.00743084	0	SPP1 - CD44	SPP1	SPP1	CD44	Secreted Signaling	PMID: 21907263
Macrophages	CD8+ T-cells	SPP1_CD44	0.00990325	0	SPP1 - CD44	SPP1	SPP1	CD44	Secreted Signaling	PMID: 21907263
Macrophages	Macrophages	SPP1_CD44	0.0052871	0	SPP1 - CD44	SPP1	SPP1	CD44	Secreted Signaling	PMID: 21907263
Macrophages	CD4+ T-cells	SPP1_CD44	0.00997016	0	SPP1 - CD44	SPP1	SPP1	CD44	Secreted Signaling	PMID: 21907263
Macrophages	B-cells	SPP1_CD44	0.00569808	0	SPP1 - CD44	SPP1	SPP1	CD44	Secreted Signaling	PMID: 21907263
Macrophages	Contractile VSMC	SPP1_ITGAV_ITGB1	0.00318672	0	SPP1 - (ITGAV+ITGB1)	SPP1	SPP1	ITGAV_ITGB1	Secreted Signaling	PMID: 21907263
Macrophages	Mesenchymal-like VSMC	SPP1_ITGAV_ITGB1	0.00568309	0	SPP1 - (ITGAV+ITGB1)	SPP1	SPP1	ITGAV_ITGB1	Secreted Signaling	PMID: 21907263
Macrophages	Macrophage-like VSMC	SPP1_ITGAV_ITGB1	0.00366857	0	SPP1 - (ITGAV+ITGB1)	SPP1	SPP1	ITGAV_ITGB1	Secreted Signaling	PMID: 21907263
Macrophages	T-cell-like VSMC	SPP1_ITGAV_ITGB1	0.00301353	0	SPP1 - (ITGAV+ITGB1)	SPP1	SPP1	ITGAV_ITGB1	Secreted Signaling	PMID: 21907263
Macrophages	Macrophages	SPP1_ITGAV_ITGB1	0.00187112	0	SPP1 - (ITGAV+ITGB1)	SPP1	SPP1	ITGAV_ITGB1	Secreted Signaling	PMID: 21907263
Macrophages	Contractile VSMC	SPP1_ITGAV_ITGB5	0.00179182	0	SPP1 - (ITGAV+ITGB5)	SPP1	SPP1	ITGAV_ITGB5	Secreted Signaling	PMID: 21907263
Macrophages	Mesenchymal-like VSMC	SPP1_ITGAV_ITGB5	0.00336375	0	SPP1 - (ITGAV+ITGB5)	SPP1	SPP1	ITGAV_ITGB5	Secreted Signaling	PMID: 21907263
Macrophages	Macrophage-like VSMC	SPP1_ITGAV_ITGB5	0.00212164	0	SPP1 - (ITGAV+ITGB5)	SPP1	SPP1	ITGAV_ITGB5	Secreted Signaling	PMID: 21907263
Macrophages	T-cell-like VSMC	SPP1_ITGAV_ITGB5	0.00143407	0	SPP1 - (ITGAV+ITGB5)	SPP1	SPP1	ITGAV_ITGB5	Secreted Signaling	PMID: 21907263
Macrophages	Macrophages	SPP1_ITGAV_ITGB5	0.00088328	0	SPP1 - (ITGAV+ITGB5)	SPP1	SPP1	ITGAV_ITGB5	Secreted Signaling	PMID: 21907263
Macrophages	T-cell-like VSMC	SPP1_ITGA4_ITGB1	0.00287935	0	SPP1 - (ITGA4+ITGB1)	SPP1	SPP1	ITGA4_ITGB1	Secreted Signaling	PMID: 21907263
Macrophages	CD8+ T-cells	SPP1_ITGA4_ITGB1	0.00263329	0	SPP1 - (ITGA4+ITGB1)	SPP1	SPP1	ITGA4_ITGB1	Secreted Signaling	PMID: 21907263
Macrophages	Macrophages	SPP1_ITGA4_ITGB1	0.00184586	0	SPP1 - (ITGA4+ITGB1)	SPP1	SPP1	ITGA4_ITGB1	Secreted Signaling	PMID: 21907263
Macrophages	CD4+ T-cells	SPP1_ITGA4_ITGB1	0.0024764	0	SPP1 - (ITGA4+ITGB1)	SPP1	SPP1	ITGA4_ITGB1	Secreted Signaling	PMID: 21907263
Macrophages	Contractile VSMC	SPP1_ITGA8_ITGB1	0.0102716	0	SPP1 - (ITGA8+ITGB1)	SPP1	SPP1	ITGA8_ITGB1	Secreted Signaling	PMID: 21907263
Macrophages	Mesenchymal-like VSMC	SPP1_ITGA8_ITGB1	0.0101088	0	SPP1 - (ITGA8+ITGB1)	SPP1	SPP1	ITGA8_ITGB1	Secreted Signaling	PMID: 21907263
Macrophages	Macrophage-like VSMC	SPP1_ITGA8_ITGB1	0.00651369	0	SPP1 - (ITGA8+ITGB1)	SPP1	SPP1	ITGA8_ITGB1	Secreted Signaling	PMID: 21907263
Macrophages	T-cell-like VSMC	SPP1_ITGA8_ITGB1	0.00946809	0	SPP1 - (ITGA8+ITGB1)	SPP1	SPP1	ITGA8_ITGB1	Secreted Signaling	PMID: 21907263
Macrophages	Macrophage-like VSMC	SPP1_ITGA5_ITGB1	0.00224924	0	SPP1 - (ITGA5+ITGB1)	SPP1	SPP1	ITGA5_ITGB1	Secreted Signaling	PMID: 21907263
Contractile VSMC	Contractile VSMC	NAMPT_INSR	0.00123067	0	NAMPT - INSR	VISFATIN	NAMPT	INSR	Secreted Signaling	PMID: 28490838
Mesenchymal-like VSMC	Contractile VSMC	NAMPT_INSR	0.00360945	0	NAMPT - INSR	VISFATIN	NAMPT	INSR	Secreted Signaling	PMID: 28490838
Macrophage-like VSMC	Contractile VSMC	NAMPT_INSR	0.00816832	0	NAMPT - INSR	VISFATIN	NAMPT	INSR	Secreted Signaling	PMID: 28490838
T-cell-like VSMC	Contractile VSMC	NAMPT_INSR	0.00437771	0	NAMPT - INSR	VISFATIN	NAMPT	INSR	Secreted Signaling	PMID: 28490838
CD8+ T-cells	Contractile VSMC	NAMPT_INSR	0.00242664	0	NAMPT - INSR	VISFATIN	NAMPT	INSR	Secreted Signaling	PMID: 28490838
Macrophages	Contractile VSMC	NAMPT_INSR	0.015935	0	NAMPT - INSR	VISFATIN	NAMPT	INSR	Secreted Signaling	PMID: 28490838
CD4+ T-cells	Contractile VSMC	NAMPT_INSR	0.00592296	0	NAMPT - INSR	VISFATIN	NAMPT	INSR	Secreted Signaling	PMID: 28490838
B-cells	Contractile VSMC	NAMPT_INSR	0.00224679	0	NAMPT - INSR	VISFATIN	NAMPT	INSR	Secreted Signaling	PMID: 28490838
Contractile VSMC	Macrophage-like VSMC	NAMPT_INSR	0.000880226	0	NAMPT - INSR	VISFATIN	NAMPT	INSR	Secreted Signaling	PMID: 28490838
Mesenchymal-like VSMC	Macrophage-like VSMC	NAMPT_INSR	0.00258338	0	NAMPT - INSR	VISFATIN	NAMPT	INSR	Secreted Signaling	PMID: 28490838
Macrophage-like VSMC	Macrophage-like VSMC	NAMPT_INSR	0.0058539	0	NAMPT - INSR	VISFATIN	NAMPT	INSR	Secreted Signaling	PMID: 28490838
T-cell-like VSMC	Macrophage-like VSMC	NAMPT_INSR	0.00313393	0	NAMPT - INSR	VISFATIN	NAMPT	INSR	Secreted Signaling	PMID: 28490838
CD8+ T-cells	Macrophage-like VSMC	NAMPT_INSR	0.00173622	0	NAMPT - INSR	VISFATIN	NAMPT	INSR	Secreted Signaling	PMID: 28490838
Macrophages	Macrophage-like VSMC	NAMPT_INSR	0.0114454	0	NAMPT - INSR	VISFATIN	NAMPT	INSR	Secreted Signaling	PMID: 28490838
CD4+ T-cells	Macrophage-like VSMC	NAMPT_INSR	0.00424202	0	NAMPT - INSR	VISFATIN	NAMPT	INSR	Secreted Signaling	PMID: 28490838
B-cells	Macrophage-like VSMC	NAMPT_INSR	0.00160746	0	NAMPT - INSR	VISFATIN	NAMPT	INSR	Secreted Signaling	PMID: 28490838
Contractile VSMC	T-cell-like VSMC	NAMPT_INSR	0.000669232	0	NAMPT - INSR	VISFATIN	NAMPT	INSR	Secreted Signaling	PMID: 28490838
Mesenchymal-like VSMC	T-cell-like VSMC	NAMPT_INSR	0.00196493	0	NAMPT - INSR	VISFATIN	NAMPT	INSR	Secreted Signaling	PMID: 28490838
Macrophage-like VSMC	T-cell-like VSMC	NAMPT_INSR	0.00445601	0	NAMPT - INSR	VISFATIN	NAMPT	INSR	Secreted Signaling	PMID: 28490838
T-cell-like VSMC	T-cell-like VSMC	NAMPT_INSR	0.002384	0	NAMPT - INSR	VISFATIN	NAMPT	INSR	Secreted Signaling	PMID: 28490838
CD8+ T-cells	T-cell-like VSMC	NAMPT_INSR	0.00132031	0	NAMPT - INSR	VISFATIN	NAMPT	INSR	Secreted Signaling	PMID: 28490838
Macrophages	T-cell-like VSMC	NAMPT_INSR	0.00872396	0	NAMPT - INSR	VISFATIN	NAMPT	INSR	Secreted Signaling	PMID: 28490838
CD4+ T-cells	T-cell-like VSMC	NAMPT_INSR	0.00322779	0	NAMPT - INSR	VISFATIN	NAMPT	INSR	Secreted Signaling	PMID: 28490838
B-cells	T-cell-like VSMC	NAMPT_INSR	0.00122236	0	NAMPT - INSR	VISFATIN	NAMPT	INSR	Secreted Signaling	PMID: 28490838
Contractile VSMC	Macrophage-like VSMC	NAMPT_ITGA5_ITGB1	0.00247306	0	NAMPT - (ITGA5+ITGB1)	VISFATIN	NAMPT	ITGA5_ITGB1	Secreted Signaling	PMID: 28490838
Mesenchymal-like VSMC	Macrophage-like VSMC	NAMPT_ITGA5_ITGB1	0.00723588	0	NAMPT - (ITGA5+ITGB1)	VISFATIN	NAMPT	ITGA5_ITGB1	Secreted Signaling	PMID: 28490838
Macrophage-like VSMC	Macrophage-like VSMC	NAMPT_ITGA5_ITGB1	0.0163001	0	NAMPT - (ITGA5+ITGB1)	VISFATIN	NAMPT	ITGA5_ITGB1	Secreted Signaling	PMID: 28490838
T-cell-like VSMC	Macrophage-like VSMC	NAMPT_ITGA5_ITGB1	0.00876922	0	NAMPT - (ITGA5+ITGB1)	VISFATIN	NAMPT	ITGA5_ITGB1	Secreted Signaling	PMID: 28490838
CD8+ T-cells	Macrophage-like VSMC	NAMPT_ITGA5_ITGB1	0.0048705	0	NAMPT - (ITGA5+ITGB1)	VISFATIN	NAMPT	ITGA5_ITGB1	Secreted Signaling	PMID: 28490838
Macrophages	Macrophage-like VSMC	NAMPT_ITGA5_ITGB1	0.0315528	0	NAMPT - (ITGA5+ITGB1)	VISFATIN	NAMPT	ITGA5_ITGB1	Secreted Signaling	PMID: 28490838
CD4+ T-cells	Macrophage-like VSMC	NAMPT_ITGA5_ITGB1	0.0118462	0	NAMPT - (ITGA5+ITGB1)	VISFATIN	NAMPT	ITGA5_ITGB1	Secreted Signaling	PMID: 28490838
B-cells	Macrophage-like VSMC	NAMPT_ITGA5_ITGB1	0.00451035	0	NAMPT - (ITGA5+ITGB1)	VISFATIN	NAMPT	ITGA5_ITGB1	Secreted Signaling	PMID: 28490838
Mesenchymal-like VSMC	Macrophage-like VSMC	ANGPT2_ITGA5_ITGB1	0.00224416	0	ANGPT2 - (ITGA5+ITGB1)	ANGPT	ANGPT2	ITGA5_ITGB1	Secreted Signaling	PMID: 20651738; PMID: 25635707
Contractile VSMC	Contractile VSMC	PTN_SDC2	0.00401582	0	PTN - SDC2	PTN	PTN	SDC2	Secreted Signaling	PMID: 28356350; PMID: 25620911
Mesenchymal-like VSMC	Contractile VSMC	PTN_SDC2	0.00456766	0	PTN - SDC2	PTN	PTN	SDC2	Secreted Signaling	PMID: 28356350; PMID: 25620911
Macrophage-like VSMC	Contractile VSMC	PTN_SDC2	0.00289841	0	PTN - SDC2	PTN	PTN	SDC2	Secreted Signaling	PMID: 28356350; PMID: 25620911
Contractile VSMC	Mesenchymal-like VSMC	PTN_SDC2	0.00462705	0	PTN - SDC2	PTN	PTN	SDC2	Secreted Signaling	PMID: 28356350; PMID: 25620911
Mesenchymal-like VSMC	Mesenchymal-like VSMC	PTN_SDC2	0.00526243	0	PTN - SDC2	PTN	PTN	SDC2	Secreted Signaling	PMID: 28356350; PMID: 25620911
Macrophage-like VSMC	Mesenchymal-like VSMC	PTN_SDC2	0.00334013	0	PTN - SDC2	PTN	PTN	SDC2	Secreted Signaling	PMID: 28356350; PMID: 25620911
Contractile VSMC	Macrophage-like VSMC	PTN_SDC2	0.00289654	0	PTN - SDC2	PTN	PTN	SDC2	Secreted Signaling	PMID: 28356350; PMID: 25620911
Mesenchymal-like VSMC	Macrophage-like VSMC	PTN_SDC2	0.00329508	0	PTN - SDC2	PTN	PTN	SDC2	Secreted Signaling	PMID: 28356350; PMID: 25620911
Macrophage-like VSMC	Macrophage-like VSMC	PTN_SDC2	0.00208991	0	PTN - SDC2	PTN	PTN	SDC2	Secreted Signaling	PMID: 28356350; PMID: 25620911
Contractile VSMC	T-cell-like VSMC	PTN_SDC2	0.0028644	0	PTN - SDC2	PTN	PTN	SDC2	Secreted Signaling	PMID: 28356350; PMID: 25620911
Mesenchymal-like VSMC	T-cell-like VSMC	PTN_SDC2	0.00325853	0	PTN - SDC2	PTN	PTN	SDC2	Secreted Signaling	PMID: 28356350; PMID: 25620911
Macrophage-like VSMC	T-cell-like VSMC	PTN_SDC2	0.0020667	0	PTN - SDC2	PTN	PTN	SDC2	Secreted Signaling	PMID: 28356350; PMID: 25620911
Contractile VSMC	Macrophage-like VSMC	PTN_SDC3	0.000429485	0	PTN - SDC3	PTN	PTN	SDC3	Secreted Signaling	PMID: 28356350; PMID: 25620911
Mesenchymal-like VSMC	Macrophage-like VSMC	PTN_SDC3	0.000488745	0	PTN - SDC3	PTN	PTN	SDC3	Secreted Signaling	PMID: 28356350; PMID: 25620911
Macrophage-like VSMC	Macrophage-like VSMC	PTN_SDC3	0.000309669	0	PTN - SDC3	PTN	PTN	SDC3	Secreted Signaling	PMID: 28356350; PMID: 25620911
Contractile VSMC	Macrophages	PTN_SDC3	0.000923186	0	PTN - SDC3	PTN	PTN	SDC3	Secreted Signaling	PMID: 28356350; PMID: 25620911
Mesenchymal-like VSMC	Macrophages	PTN_SDC3	0.0010505	0	PTN - SDC3	PTN	PTN	SDC3	Secreted Signaling	PMID: 28356350; PMID: 25620911
Macrophage-like VSMC	Macrophages	PTN_SDC3	0.000665732	0	PTN - SDC3	PTN	PTN	SDC3	Secreted Signaling	PMID: 28356350; PMID: 25620911
Contractile VSMC	Contractile VSMC	PTN_SDC4	0.000873353	0	PTN - SDC4	PTN	PTN	SDC4	Secreted Signaling	PMID: 28356350; PMID: 25620911
Mesenchymal-like VSMC	Contractile VSMC	PTN_SDC4	0.000993796	0	PTN - SDC4	PTN	PTN	SDC4	Secreted Signaling	PMID: 28356350; PMID: 25620911
Macrophage-like VSMC	Contractile VSMC	PTN_SDC4	0.000629786	0	PTN - SDC4	PTN	PTN	SDC4	Secreted Signaling	PMID: 28356350; PMID: 25620911
Contractile VSMC	Contractile VSMC	PTN_NCL	0.00687482	0	PTN - NCL	PTN	PTN	NCL	Secreted Signaling	PMID: 28356350; PMID: 25620911
Mesenchymal-like VSMC	Contractile VSMC	PTN_NCL	0.00781645	0	PTN - NCL	PTN	PTN	NCL	Secreted Signaling	PMID: 28356350; PMID: 25620911
Macrophage-like VSMC	Contractile VSMC	PTN_NCL	0.00496585	0	PTN - NCL	PTN	PTN	NCL	Secreted Signaling	PMID: 28356350; PMID: 25620911
Contractile VSMC	Mesenchymal-like VSMC	PTN_NCL	0.0068142	0	PTN - NCL	PTN	PTN	NCL	Secreted Signaling	PMID: 28356350; PMID: 25620911
Mesenchymal-like VSMC	Mesenchymal-like VSMC	PTN_NCL	0.00774759	0	PTN - NCL	PTN	PTN	NCL	Secreted Signaling	PMID: 28356350; PMID: 25620911
Macrophage-like VSMC	Mesenchymal-like VSMC	PTN_NCL	0.00492198	0	PTN - NCL	PTN	PTN	NCL	Secreted Signaling	PMID: 28356350; PMID: 25620911
Contractile VSMC	Macrophage-like VSMC	PTN_NCL	0.0070197	0	PTN - NCL	PTN	PTN	NCL	Secreted Signaling	PMID: 28356350; PMID: 25620911
Mesenchymal-like VSMC	Macrophage-like VSMC	PTN_NCL	0.00798101	0	PTN - NCL	PTN	PTN	NCL	Secreted Signaling	PMID: 28356350; PMID: 25620911
Macrophage-like VSMC	Macrophage-like VSMC	PTN_NCL	0.0050707	0	PTN - NCL	PTN	PTN	NCL	Secreted Signaling	PMID: 28356350; PMID: 25620911
Contractile VSMC	T-cell-like VSMC	PTN_NCL	0.00759731	0	PTN - NCL	PTN	PTN	NCL	Secreted Signaling	PMID: 28356350; PMID: 25620911
Mesenchymal-like VSMC	T-cell-like VSMC	PTN_NCL	0.00863704	0	PTN - NCL	PTN	PTN	NCL	Secreted Signaling	PMID: 28356350; PMID: 25620911
Macrophage-like VSMC	T-cell-like VSMC	PTN_NCL	0.00548883	0	PTN - NCL	PTN	PTN	NCL	Secreted Signaling	PMID: 28356350; PMID: 25620911
Contractile VSMC	CD8+ T-cells	PTN_NCL	0.00617271	0	PTN - NCL	PTN	PTN	NCL	Secreted Signaling	PMID: 28356350; PMID: 25620911
Mesenchymal-like VSMC	CD8+ T-cells	PTN_NCL	0.00701885	0	PTN - NCL	PTN	PTN	NCL	Secreted Signaling	PMID: 28356350; PMID: 25620911
Macrophage-like VSMC	CD8+ T-cells	PTN_NCL	0.00445782	0	PTN - NCL	PTN	PTN	NCL	Secreted Signaling	PMID: 28356350; PMID: 25620911
Contractile VSMC	Macrophages	PTN_NCL	0.00461397	0	PTN - NCL	PTN	PTN	NCL	Secreted Signaling	PMID: 28356350; PMID: 25620911
Mesenchymal-like VSMC	Macrophages	PTN_NCL	0.00524757	0	PTN - NCL	PTN	PTN	NCL	Secreted Signaling	PMID: 28356350; PMID: 25620911
Macrophage-like VSMC	Macrophages	PTN_NCL	0.00333067	0	PTN - NCL	PTN	PTN	NCL	Secreted Signaling	PMID: 28356350; PMID: 25620911
Contractile VSMC	CD4+ T-cells	PTN_NCL	0.00624858	0	PTN - NCL	PTN	PTN	NCL	Secreted Signaling	PMID: 28356350; PMID: 25620911
Mesenchymal-like VSMC	CD4+ T-cells	PTN_NCL	0.00710504	0	PTN - NCL	PTN	PTN	NCL	Secreted Signaling	PMID: 28356350; PMID: 25620911
Macrophage-like VSMC	CD4+ T-cells	PTN_NCL	0.00451271	0	PTN - NCL	PTN	PTN	NCL	Secreted Signaling	PMID: 28356350; PMID: 25620911
Contractile VSMC	B-cells	PTN_NCL	0.00501059	0	PTN - NCL	PTN	PTN	NCL	Secreted Signaling	PMID: 28356350; PMID: 25620911
Mesenchymal-like VSMC	B-cells	PTN_NCL	0.00569834	0	PTN - NCL	PTN	PTN	NCL	Secreted Signaling	PMID: 28356350; PMID: 25620911
Macrophage-like VSMC	B-cells	PTN_NCL	0.00361738	0	PTN - NCL	PTN	PTN	NCL	Secreted Signaling	PMID: 28356350; PMID: 25620911
Macrophage-like VSMC	Macrophage-like VSMC	C3_C3AR1	0.00172857	0	C3 - C3AR1	COMPLEMENT	C3	C3AR1	Secreted Signaling	KEGG: hsa04080
Macrophage-like VSMC	Macrophages	C3_C3AR1	0.00342607	0	C3 - C3AR1	COMPLEMENT	C3	C3AR1	Secreted Signaling	KEGG: hsa04080
Macrophage-like VSMC	Macrophage-like VSMC	C3_ITGAM_ITGB2	0.000893767	0	C3 - (ITGAM+ITGB2)	COMPLEMENT	C3	ITGAM_ITGB2	Secreted Signaling	PMID: 16234578
Macrophage-like VSMC	Macrophages	C3_ITGAM_ITGB2	0.00188619	0	C3 - (ITGAM+ITGB2)	COMPLEMENT	C3	ITGAM_ITGB2	Secreted Signaling	PMID: 16234578
Macrophage-like VSMC	Macrophage-like VSMC	C3_ITGAX_ITGB2	0.00076083	0	C3 - (ITGAX+ITGB2)	COMPLEMENT	C3	ITGAX_ITGB2	Secreted Signaling	PMID: 16234578
Macrophage-like VSMC	Macrophages	C3_ITGAX_ITGB2	0.00108412	0	C3 - (ITGAX+ITGB2)	COMPLEMENT	C3	ITGAX_ITGB2	Secreted Signaling	PMID: 16234578
T-cell-like VSMC	T-cell-like VSMC	GZMA_F2R	0.00429006	0	GZMA - F2R	PARs	GZMA	F2R	Secreted Signaling	KEGG: hsa04080
CD8+ T-cells	T-cell-like VSMC	GZMA_F2R	0.00796148	0	GZMA - F2R	PARs	GZMA	F2R	Secreted Signaling	KEGG: hsa04080
CD4+ T-cells	T-cell-like VSMC	GZMA_F2R	0.00511199	0	GZMA - F2R	PARs	GZMA	F2R	Secreted Signaling	KEGG: hsa04080
B-cells	T-cell-like VSMC	GZMA_F2R	0.00096397	0	GZMA - F2R	PARs	GZMA	F2R	Secreted Signaling	KEGG: hsa04080
Contractile VSMC	Macrophage-like VSMC	ANXA1_FPR1	0.00823078	0	ANXA1 - FPR1	ANNEXIN	ANXA1	FPR1	Secreted Signaling	PMID: 23230437
Mesenchymal-like VSMC	Macrophage-like VSMC	ANXA1_FPR1	0.00787509	0	ANXA1 - FPR1	ANNEXIN	ANXA1	FPR1	Secreted Signaling	PMID: 23230437
Macrophage-like VSMC	Macrophage-like VSMC	ANXA1_FPR1	0.00830891	0	ANXA1 - FPR1	ANNEXIN	ANXA1	FPR1	Secreted Signaling	PMID: 23230437
T-cell-like VSMC	Macrophage-like VSMC	ANXA1_FPR1	0.00854367	0	ANXA1 - FPR1	ANNEXIN	ANXA1	FPR1	Secreted Signaling	PMID: 23230437
CD8+ T-cells	Macrophage-like VSMC	ANXA1_FPR1	0.00858972	0	ANXA1 - FPR1	ANNEXIN	ANXA1	FPR1	Secreted Signaling	PMID: 23230437
Macrophages	Macrophage-like VSMC	ANXA1_FPR1	0.00686824	0	ANXA1 - FPR1	ANNEXIN	ANXA1	FPR1	Secreted Signaling	PMID: 23230437
CD4+ T-cells	Macrophage-like VSMC	ANXA1_FPR1	0.00919424	0	ANXA1 - FPR1	ANNEXIN	ANXA1	FPR1	Secreted Signaling	PMID: 23230437
B-cells	Macrophage-like VSMC	ANXA1_FPR1	0.00138819	0	ANXA1 - FPR1	ANNEXIN	ANXA1	FPR1	Secreted Signaling	PMID: 23230437
Contractile VSMC	Macrophages	ANXA1_FPR1	0.0108134	0	ANXA1 - FPR1	ANNEXIN	ANXA1	FPR1	Secreted Signaling	PMID: 23230437
Mesenchymal-like VSMC	Macrophages	ANXA1_FPR1	0.0103472	0	ANXA1 - FPR1	ANNEXIN	ANXA1	FPR1	Secreted Signaling	PMID: 23230437
Macrophage-like VSMC	Macrophages	ANXA1_FPR1	0.0109157	0	ANXA1 - FPR1	ANNEXIN	ANXA1	FPR1	Secreted Signaling	PMID: 23230437
T-cell-like VSMC	Macrophages	ANXA1_FPR1	0.0112233	0	ANXA1 - FPR1	ANNEXIN	ANXA1	FPR1	Secreted Signaling	PMID: 23230437
CD8+ T-cells	Macrophages	ANXA1_FPR1	0.0112836	0	ANXA1 - FPR1	ANNEXIN	ANXA1	FPR1	Secreted Signaling	PMID: 23230437
Macrophages	Macrophages	ANXA1_FPR1	0.00902719	0	ANXA1 - FPR1	ANNEXIN	ANXA1	FPR1	Secreted Signaling	PMID: 23230437
CD4+ T-cells	Macrophages	ANXA1_FPR1	0.0120754	0	ANXA1 - FPR1	ANNEXIN	ANXA1	FPR1	Secreted Signaling	PMID: 23230437
B-cells	Macrophages	ANXA1_FPR1	0.00182772	0	ANXA1 - FPR1	ANNEXIN	ANXA1	FPR1	Secreted Signaling	PMID: 23230437
Contractile VSMC	Contractile VSMC	GAS6_AXL	0.00752643	0	GAS6 - AXL	GAS	GAS6	AXL	Secreted Signaling	PMID: 27801848
Mesenchymal-like VSMC	Contractile VSMC	GAS6_AXL	0.00697449	0	GAS6 - AXL	GAS	GAS6	AXL	Secreted Signaling	PMID: 27801848
Macrophage-like VSMC	Contractile VSMC	GAS6_AXL	0.0057926	0	GAS6 - AXL	GAS	GAS6	AXL	Secreted Signaling	PMID: 27801848
T-cell-like VSMC	Contractile VSMC	GAS6_AXL	0.00551917	0	GAS6 - AXL	GAS	GAS6	AXL	Secreted Signaling	PMID: 27801848
Macrophages	Contractile VSMC	GAS6_AXL	0.00261107	0	GAS6 - AXL	GAS	GAS6	AXL	Secreted Signaling	PMID: 27801848
B-cells	Contractile VSMC	GAS6_AXL	0.000793452	0	GAS6 - AXL	GAS	GAS6	AXL	Secreted Signaling	PMID: 27801848
Contractile VSMC	Macrophage-like VSMC	GAS6_AXL	0.0107447	0	GAS6 - AXL	GAS	GAS6	AXL	Secreted Signaling	PMID: 27801848
Mesenchymal-like VSMC	Macrophage-like VSMC	GAS6_AXL	0.00995914	0	GAS6 - AXL	GAS	GAS6	AXL	Secreted Signaling	PMID: 27801848
Macrophage-like VSMC	Macrophage-like VSMC	GAS6_AXL	0.00827569	0	GAS6 - AXL	GAS	GAS6	AXL	Secreted Signaling	PMID: 27801848
T-cell-like VSMC	Macrophage-like VSMC	GAS6_AXL	0.00788598	0	GAS6 - AXL	GAS	GAS6	AXL	Secreted Signaling	PMID: 27801848
Macrophages	Macrophage-like VSMC	GAS6_AXL	0.00373547	0	GAS6 - AXL	GAS	GAS6	AXL	Secreted Signaling	PMID: 27801848
B-cells	Macrophage-like VSMC	GAS6_AXL	0.00113603	0	GAS6 - AXL	GAS	GAS6	AXL	Secreted Signaling	PMID: 27801848
Contractile VSMC	T-cell-like VSMC	GAS6_AXL	0.00573044	0	GAS6 - AXL	GAS	GAS6	AXL	Secreted Signaling	PMID: 27801848
Mesenchymal-like VSMC	T-cell-like VSMC	GAS6_AXL	0.0053095	0	GAS6 - AXL	GAS	GAS6	AXL	Secreted Signaling	PMID: 27801848
Macrophage-like VSMC	T-cell-like VSMC	GAS6_AXL	0.0044085	0	GAS6 - AXL	GAS	GAS6	AXL	Secreted Signaling	PMID: 27801848
T-cell-like VSMC	T-cell-like VSMC	GAS6_AXL	0.00420013	0	GAS6 - AXL	GAS	GAS6	AXL	Secreted Signaling	PMID: 27801848
Macrophages	T-cell-like VSMC	GAS6_AXL	0.00198565	0	GAS6 - AXL	GAS	GAS6	AXL	Secreted Signaling	PMID: 27801848
B-cells	T-cell-like VSMC	GAS6_AXL	0.000603138	0	GAS6 - AXL	GAS	GAS6	AXL	Secreted Signaling	PMID: 27801848
Contractile VSMC	Macrophages	GAS6_AXL	0.0057852	0	GAS6 - AXL	GAS	GAS6	AXL	Secreted Signaling	PMID: 27801848
Mesenchymal-like VSMC	Macrophages	GAS6_AXL	0.00536026	0	GAS6 - AXL	GAS	GAS6	AXL	Secreted Signaling	PMID: 27801848
Macrophage-like VSMC	Macrophages	GAS6_AXL	0.00445069	0	GAS6 - AXL	GAS	GAS6	AXL	Secreted Signaling	PMID: 27801848
T-cell-like VSMC	Macrophages	GAS6_AXL	0.00424034	0	GAS6 - AXL	GAS	GAS6	AXL	Secreted Signaling	PMID: 27801848
Macrophages	Macrophages	GAS6_AXL	0.0020047	0	GAS6 - AXL	GAS	GAS6	AXL	Secreted Signaling	PMID: 27801848
B-cells	Macrophages	GAS6_AXL	0.000608933	0	GAS6 - AXL	GAS	GAS6	AXL	Secreted Signaling	PMID: 27801848
Contractile VSMC	Macrophage-like VSMC	GAS6_MERTK	0.00736507	0	GAS6 - MERTK	GAS	GAS6	MERTK	Secreted Signaling	PMID: 27801848
Mesenchymal-like VSMC	Macrophage-like VSMC	GAS6_MERTK	0.00682488	0	GAS6 - MERTK	GAS	GAS6	MERTK	Secreted Signaling	PMID: 27801848
Macrophage-like VSMC	Macrophage-like VSMC	GAS6_MERTK	0.0056682	0	GAS6 - MERTK	GAS	GAS6	MERTK	Secreted Signaling	PMID: 27801848
T-cell-like VSMC	Macrophage-like VSMC	GAS6_MERTK	0.00540061	0	GAS6 - MERTK	GAS	GAS6	MERTK	Secreted Signaling	PMID: 27801848
Macrophages	Macrophage-like VSMC	GAS6_MERTK	0.00255482	0	GAS6 - MERTK	GAS	GAS6	MERTK	Secreted Signaling	PMID: 27801848
B-cells	Macrophage-like VSMC	GAS6_MERTK	0.000776329	0	GAS6 - MERTK	GAS	GAS6	MERTK	Secreted Signaling	PMID: 27801848
Contractile VSMC	Macrophages	GAS6_MERTK	0.015117	0	GAS6 - MERTK	GAS	GAS6	MERTK	Secreted Signaling	PMID: 27801848
Mesenchymal-like VSMC	Macrophages	GAS6_MERTK	0.0140162	0	GAS6 - MERTK	GAS	GAS6	MERTK	Secreted Signaling	PMID: 27801848
Macrophage-like VSMC	Macrophages	GAS6_MERTK	0.0116551	0	GAS6 - MERTK	GAS	GAS6	MERTK	Secreted Signaling	PMID: 27801848
T-cell-like VSMC	Macrophages	GAS6_MERTK	0.011108	0	GAS6 - MERTK	GAS	GAS6	MERTK	Secreted Signaling	PMID: 27801848
Macrophages	Macrophages	GAS6_MERTK	0.0052707	0	GAS6 - MERTK	GAS	GAS6	MERTK	Secreted Signaling	PMID: 27801848
B-cells	Macrophages	GAS6_MERTK	0.00160464	0	GAS6 - MERTK	GAS	GAS6	MERTK	Secreted Signaling	PMID: 27801848
Contractile VSMC	Contractile VSMC	GRN_SORT1	0.00106835	0	GRN - SORT1	GRN	GRN	SORT1	Secreted Signaling	PMID: 29555433
Mesenchymal-like VSMC	Contractile VSMC	GRN_SORT1	0.00134369	0	GRN - SORT1	GRN	GRN	SORT1	Secreted Signaling	PMID: 29555433
Macrophage-like VSMC	Contractile VSMC	GRN_SORT1	0.00613052	0	GRN - SORT1	GRN	GRN	SORT1	Secreted Signaling	PMID: 29555433
T-cell-like VSMC	Contractile VSMC	GRN_SORT1	0.000951159	0	GRN - SORT1	GRN	GRN	SORT1	Secreted Signaling	PMID: 29555433
Macrophages	Contractile VSMC	GRN_SORT1	0.0101566	0	GRN - SORT1	GRN	GRN	SORT1	Secreted Signaling	PMID: 29555433
B-cells	Contractile VSMC	GRN_SORT1	0.00189565	0	GRN - SORT1	GRN	GRN	SORT1	Secreted Signaling	PMID: 29555433
Contractile VSMC	Mesenchymal-like VSMC	GRN_SORT1	0.00113597	0	GRN - SORT1	GRN	GRN	SORT1	Secreted Signaling	PMID: 29555433
Mesenchymal-like VSMC	Mesenchymal-like VSMC	GRN_SORT1	0.0014287	0	GRN - SORT1	GRN	GRN	SORT1	Secreted Signaling	PMID: 29555433
Macrophage-like VSMC	Mesenchymal-like VSMC	GRN_SORT1	0.00651643	0	GRN - SORT1	GRN	GRN	SORT1	Secreted Signaling	PMID: 29555433
T-cell-like VSMC	Mesenchymal-like VSMC	GRN_SORT1	0.00101136	0	GRN - SORT1	GRN	GRN	SORT1	Secreted Signaling	PMID: 29555433
Macrophages	Mesenchymal-like VSMC	GRN_SORT1	0.0107931	0	GRN - SORT1	GRN	GRN	SORT1	Secreted Signaling	PMID: 29555433
B-cells	Mesenchymal-like VSMC	GRN_SORT1	0.00201552	0	GRN - SORT1	GRN	GRN	SORT1	Secreted Signaling	PMID: 29555433
Contractile VSMC	Macrophage-like VSMC	GRN_SORT1	0.000898667	0	GRN - SORT1	GRN	GRN	SORT1	Secreted Signaling	PMID: 29555433
Mesenchymal-like VSMC	Macrophage-like VSMC	GRN_SORT1	0.00113032	0	GRN - SORT1	GRN	GRN	SORT1	Secreted Signaling	PMID: 29555433
Macrophage-like VSMC	Macrophage-like VSMC	GRN_SORT1	0.00516097	0	GRN - SORT1	GRN	GRN	SORT1	Secreted Signaling	PMID: 29555433
T-cell-like VSMC	Macrophage-like VSMC	GRN_SORT1	0.000800072	0	GRN - SORT1	GRN	GRN	SORT1	Secreted Signaling	PMID: 29555433
Macrophages	Macrophage-like VSMC	GRN_SORT1	0.00855576	0	GRN - SORT1	GRN	GRN	SORT1	Secreted Signaling	PMID: 29555433
B-cells	Macrophage-like VSMC	GRN_SORT1	0.00159478	0	GRN - SORT1	GRN	GRN	SORT1	Secreted Signaling	PMID: 29555433
Contractile VSMC	T-cell-like VSMC	GRN_SORT1	0.000951548	0	GRN - SORT1	GRN	GRN	SORT1	Secreted Signaling	PMID: 29555433
Mesenchymal-like VSMC	T-cell-like VSMC	GRN_SORT1	0.00119681	0	GRN - SORT1	GRN	GRN	SORT1	Secreted Signaling	PMID: 29555433
Macrophage-like VSMC	T-cell-like VSMC	GRN_SORT1	0.00546329	0	GRN - SORT1	GRN	GRN	SORT1	Secreted Signaling	PMID: 29555433
T-cell-like VSMC	T-cell-like VSMC	GRN_SORT1	0.000847156	0	GRN - SORT1	GRN	GRN	SORT1	Secreted Signaling	PMID: 29555433
Macrophages	T-cell-like VSMC	GRN_SORT1	0.00905513	0	GRN - SORT1	GRN	GRN	SORT1	Secreted Signaling	PMID: 29555433
B-cells	T-cell-like VSMC	GRN_SORT1	0.00168855	0	GRN - SORT1	GRN	GRN	SORT1	Secreted Signaling	PMID: 29555433
Macrophage-like VSMC	Macrophage-like VSMC	LGALS9_CD45	0.00472712	0	LGALS9 - CD45	GALECTIN	LGALS9	PTPRC	Secreted Signaling	PMID: 30120235
Macrophages	Macrophage-like VSMC	LGALS9_CD45	0.0180824	0	LGALS9 - CD45	GALECTIN	LGALS9	PTPRC	Secreted Signaling	PMID: 30120235
Macrophage-like VSMC	T-cell-like VSMC	LGALS9_CD45	0.00744621	0	LGALS9 - CD45	GALECTIN	LGALS9	PTPRC	Secreted Signaling	PMID: 30120235
Macrophages	T-cell-like VSMC	LGALS9_CD45	0.0282654	0	LGALS9 - CD45	GALECTIN	LGALS9	PTPRC	Secreted Signaling	PMID: 30120235
Macrophage-like VSMC	CD8+ T-cells	LGALS9_CD45	0.00989496	0	LGALS9 - CD45	GALECTIN	LGALS9	PTPRC	Secreted Signaling	PMID: 30120235
Macrophages	CD8+ T-cells	LGALS9_CD45	0.0373034	0	LGALS9 - CD45	GALECTIN	LGALS9	PTPRC	Secreted Signaling	PMID: 30120235
Macrophage-like VSMC	Macrophages	LGALS9_CD45	0.00744063	0	LGALS9 - CD45	GALECTIN	LGALS9	PTPRC	Secreted Signaling	PMID: 30120235
Macrophages	Macrophages	LGALS9_CD45	0.0282447	0	LGALS9 - CD45	GALECTIN	LGALS9	PTPRC	Secreted Signaling	PMID: 30120235
Macrophage-like VSMC	CD4+ T-cells	LGALS9_CD45	0.00982372	0	LGALS9 - CD45	GALECTIN	LGALS9	PTPRC	Secreted Signaling	PMID: 30120235
Macrophages	CD4+ T-cells	LGALS9_CD45	0.0370422	0	LGALS9 - CD45	GALECTIN	LGALS9	PTPRC	Secreted Signaling	PMID: 30120235
Macrophage-like VSMC	B-cells	LGALS9_CD45	0.00511295	0	LGALS9 - CD45	GALECTIN	LGALS9	PTPRC	Secreted Signaling	PMID: 30120235
Macrophages	B-cells	LGALS9_CD45	0.0195369	0	LGALS9 - CD45	GALECTIN	LGALS9	PTPRC	Secreted Signaling	PMID: 30120235
Contractile VSMC	Contractile VSMC	PROS1_AXL	0.00264434	0	PROS1 - AXL	PROS	PROS1	AXL	Secreted Signaling	PMID: 29531161
Mesenchymal-like VSMC	Contractile VSMC	PROS1_AXL	0.0010848	0	PROS1 - AXL	PROS	PROS1	AXL	Secreted Signaling	PMID: 29531161
Macrophage-like VSMC	Contractile VSMC	PROS1_AXL	0.000849969	0	PROS1 - AXL	PROS	PROS1	AXL	Secreted Signaling	PMID: 29531161
T-cell-like VSMC	Contractile VSMC	PROS1_AXL	0.000723802	0	PROS1 - AXL	PROS	PROS1	AXL	Secreted Signaling	PMID: 29531161
Contractile VSMC	Macrophage-like VSMC	PROS1_AXL	0.00378301	0	PROS1 - AXL	PROS	PROS1	AXL	Secreted Signaling	PMID: 29531161
Mesenchymal-like VSMC	Macrophage-like VSMC	PROS1_AXL	0.00155297	0	PROS1 - AXL	PROS	PROS1	AXL	Secreted Signaling	PMID: 29531161
Macrophage-like VSMC	Macrophage-like VSMC	PROS1_AXL	0.00121692	0	PROS1 - AXL	PROS	PROS1	AXL	Secreted Signaling	PMID: 29531161
T-cell-like VSMC	Macrophage-like VSMC	PROS1_AXL	0.00103634	0	PROS1 - AXL	PROS	PROS1	AXL	Secreted Signaling	PMID: 29531161
Contractile VSMC	T-cell-like VSMC	PROS1_AXL	0.00201097	0	PROS1 - AXL	PROS	PROS1	AXL	Secreted Signaling	PMID: 29531161
Mesenchymal-like VSMC	T-cell-like VSMC	PROS1_AXL	0.000824662	0	PROS1 - AXL	PROS	PROS1	AXL	Secreted Signaling	PMID: 29531161
Macrophage-like VSMC	T-cell-like VSMC	PROS1_AXL	0.000646108	0	PROS1 - AXL	PROS	PROS1	AXL	Secreted Signaling	PMID: 29531161
T-cell-like VSMC	T-cell-like VSMC	PROS1_AXL	0.000550185	0	PROS1 - AXL	PROS	PROS1	AXL	Secreted Signaling	PMID: 29531161
Contractile VSMC	Macrophages	PROS1_AXL	0.00203027	0	PROS1 - AXL	PROS	PROS1	AXL	Secreted Signaling	PMID: 29531161
Mesenchymal-like VSMC	Macrophages	PROS1_AXL	0.000832583	0	PROS1 - AXL	PROS	PROS1	AXL	Secreted Signaling	PMID: 29531161
Macrophage-like VSMC	Macrophages	PROS1_AXL	0.000652315	0	PROS1 - AXL	PROS	PROS1	AXL	Secreted Signaling	PMID: 29531161
T-cell-like VSMC	Macrophages	PROS1_AXL	0.000555471	0	PROS1 - AXL	PROS	PROS1	AXL	Secreted Signaling	PMID: 29531161
Contractile VSMC	Macrophages	RARRES2_CMKLR1	0.0029729	0	RARRES2 - CMKLR1	CHEMERIN	RARRES2	CMKLR1	Secreted Signaling	PMID: 24671882
Mesenchymal-like VSMC	Macrophages	RARRES2_CMKLR1	0.00309983	0	RARRES2 - CMKLR1	CHEMERIN	RARRES2	CMKLR1	Secreted Signaling	PMID: 24671882
Macrophage-like VSMC	Macrophages	RARRES2_CMKLR1	0.00209469	0	RARRES2 - CMKLR1	CHEMERIN	RARRES2	CMKLR1	Secreted Signaling	PMID: 24671882
T-cell-like VSMC	Macrophages	RARRES2_CMKLR1	0.00229006	0	RARRES2 - CMKLR1	CHEMERIN	RARRES2	CMKLR1	Secreted Signaling	PMID: 24671882
Macrophage-like VSMC	Macrophage-like VSMC	LGALS9_HAVCR2	0.000522489	0	LGALS9 - HAVCR2	GALECTIN	LGALS9	HAVCR2	Secreted Signaling	PMID: 27192565
Macrophages	Macrophage-like VSMC	LGALS9_HAVCR2	0.00202279	0	LGALS9 - HAVCR2	GALECTIN	LGALS9	HAVCR2	Secreted Signaling	PMID: 27192565
Macrophage-like VSMC	Macrophages	LGALS9_HAVCR2	0.00218372	0	LGALS9 - HAVCR2	GALECTIN	LGALS9	HAVCR2	Secreted Signaling	PMID: 27192565
Macrophages	Macrophages	LGALS9_HAVCR2	0.00841402	0	LGALS9 - HAVCR2	GALECTIN	LGALS9	HAVCR2	Secreted Signaling	PMID: 27192565
Macrophage-like VSMC	Contractile VSMC	LGALS9_CD44	0.00317169	0	LGALS9 - CD44	GALECTIN	LGALS9	CD44	Secreted Signaling	PMID: 25065622
Macrophages	Contractile VSMC	LGALS9_CD44	0.0121863	0	LGALS9 - CD44	GALECTIN	LGALS9	CD44	Secreted Signaling	PMID: 25065622
Macrophage-like VSMC	Mesenchymal-like VSMC	LGALS9_CD44	0.00462662	0	LGALS9 - CD44	GALECTIN	LGALS9	CD44	Secreted Signaling	PMID: 25065622
Macrophages	Mesenchymal-like VSMC	LGALS9_CD44	0.017703	0	LGALS9 - CD44	GALECTIN	LGALS9	CD44	Secreted Signaling	PMID: 25065622
Macrophage-like VSMC	Macrophage-like VSMC	LGALS9_CD44	0.00502255	0	LGALS9 - CD44	GALECTIN	LGALS9	CD44	Secreted Signaling	PMID: 25065622
Macrophages	Macrophage-like VSMC	LGALS9_CD44	0.0191964	0	LGALS9 - CD44	GALECTIN	LGALS9	CD44	Secreted Signaling	PMID: 25065622
Macrophage-like VSMC	T-cell-like VSMC	LGALS9_CD44	0.00638066	0	LGALS9 - CD44	GALECTIN	LGALS9	CD44	Secreted Signaling	PMID: 25065622
Macrophages	T-cell-like VSMC	LGALS9_CD44	0.0242936	0	LGALS9 - CD44	GALECTIN	LGALS9	CD44	Secreted Signaling	PMID: 25065622
Macrophage-like VSMC	CD8+ T-cells	LGALS9_CD44	0.00850665	0	LGALS9 - CD44	GALECTIN	LGALS9	CD44	Secreted Signaling	PMID: 25065622
Macrophages	CD8+ T-cells	LGALS9_CD44	0.0321946	0	LGALS9 - CD44	GALECTIN	LGALS9	CD44	Secreted Signaling	PMID: 25065622
Macrophage-like VSMC	Macrophages	LGALS9_CD44	0.00453851	0	LGALS9 - CD44	GALECTIN	LGALS9	CD44	Secreted Signaling	PMID: 25065622
Macrophages	Macrophages	LGALS9_CD44	0.0173702	0	LGALS9 - CD44	GALECTIN	LGALS9	CD44	Secreted Signaling	PMID: 25065622
Macrophage-like VSMC	CD4+ T-cells	LGALS9_CD44	0.00856421	0	LGALS9 - CD44	GALECTIN	LGALS9	CD44	Secreted Signaling	PMID: 25065622
Macrophages	CD4+ T-cells	LGALS9_CD44	0.0324072	0	LGALS9 - CD44	GALECTIN	LGALS9	CD44	Secreted Signaling	PMID: 25065622
Macrophage-like VSMC	B-cells	LGALS9_CD44	0.00489158	0	LGALS9 - CD44	GALECTIN	LGALS9	CD44	Secreted Signaling	PMID: 25065622
Macrophages	B-cells	LGALS9_CD44	0.0187028	0	LGALS9 - CD44	GALECTIN	LGALS9	CD44	Secreted Signaling	PMID: 25065622
