# Supplementary material for: Deciphering the Intercellular Communication Between Immune Cells and Altered Vascular Smooth Muscle Cell Phenotypes in Aortic Aneurysm From Single-Cell Transcriptome Data
Source: Front Cardiovasc Med. 2022 Jun 28;9:936287. doi: 10.3389/fcvm.2022.936287 (PMC9273830; doi:10.3389/fcvm.2022.936287)
Supplement: Supplementary file 12 [file Data_Sheet_6.XLSX]

## Sheet: Sheet1
Signaling	probability
MIF	2.07346
GALECTIN	0.44582
CXCL	0.433247
GAS	0.203003
PTN	0.191517
VISFATIN	0.186927
CCL	0.159591
ANNEXIN	0.136512
SPP1	0.128689
TWEAK	0.0899215
GRN	0.0817901
PDGF	0.0665877
TGFb	0.04923
EGF	0.0394639
TNF	0.0357094
FGF	0.0325802
IFN-II	0.030148
PROS	0.0209947
CSF	0.0189378
PARs	0.0183275
CD40	0.0149913
IL16	0.0121707
CHEMERIN	0.0104575
COMPLEMENT	0.00977955
BAFF	0.00449209
ANGPT	0.00224416
IGF	0.00159469
